# Supplementary material for: A primordial germ cell-like-cell platform enables CRISPRi screen for epigenetic fertility modifiers
Source: EMBO Rep. 2025 Nov 13;26(23):6044–78. doi: 10.1038/s44319-025-00633-z (PMC12678824; doi:10.1038/s44319-025-00633-z)
Supplement: Supplementary file 3 — Dataset EV1 [file 44319_2025_633_MOESM3_ESM.xlsx]

## Sheet: Sheet1
Dataset EV1 - Gene targets in epigenetic sgRNA library
Chromatin Remodelers	DNA/RNA Modifiers	Histone Chaperones	Histone Modifiers	PcG	TFs	Scaffolding Proteins
Actb	A1cf	Anp32b	0610010K14Rik	Bcor	Aire	Abraxas1
Actl6a	Aicda	Anp32e	Abraxas2	Bmi1	Arntl	Asxl3
Actl6b	Apex1	Asf1a	Actr8	Eed	Atf2	Elp1
Actr3b	Apobec1	Asf1b	Aebp2	Epc1	Brca1	Exosc1
Actr5	Apobec2	Baz1a	Aire	Mbtd1	Ctcf	Exosc2
Actr6	Apobec3	Chrac1	Alkbh1	Mtf2	Cxxc1	Exosc3
Adnp	Cenpc1	Dr1	Apbb1	Parp3	E2f6	Exosc4
Anp32a	Cul5	Hjurp	Arid1b	Pcgf1	Foxa1	Exosc5
Arid1a	Ddx21	Nap1l1	Arid4a	Pcgf2	Foxo1	Exosc6
Arid2	Ddx50	Ncl	Arid4b	Pcgf3	Foxp1	Exosc7
Atad2	Dnd1	Npm1	Arntl	Pcgf5	Foxp2	Exosc8
Atrx	Dnmt1	Npm2	Arrb1	Pcgf6	Foxp3	Exosc9
Bahd1	Dnmt3a	Pole3	Ash1l	Phc1	Foxp4
Baz2a	Dnmt3b	Rbbp4	Ash2l	Phc2	Gtf2i
Bptf	Exosc1	Rbbp7	Asxl1	Phc3	Hdgf
Brms1	Exosc2	Supt7l	Asxl2	Phf1	Hinfp
Cdc6	Exosc3	Tada1	Atad2b	Rybp	Ikzf1
Chaf1a	Exosc4	Taf10	Atf2	Scmh1	Ikzf3
Chaf1b	Exosc5	Taf12	Atf7ip	Scml4	Max
Chd1	Exosc6	Taf6	Atm	Sfmbt1	Mbd1
Chd1l	Exosc7	Taf6l	Atn1	Suz12	Mbd2
Chd2	Exosc8	Taf8	Atr		Mecp2
Chd3	Exosc9	Taf9	Atxn7		Mga
Chd4	Mbd4	Taf9b	Atxn7l3		Nfrkb
Chd5	Prdm14	Yeats2	Aurka		Nfyb
Chd6	Rmi1		Aurkb		Noc2l
Chd7	Sf3b1		Aurkc		Npas2
Chd8	Sf3b3		Babam1		Nsd3
Chd9	Sfpq		Babam2		Prdm16
Ctbp1	Srsf1		Banp		Rara
Ctcf	Srsf3		Bap1		Rest
Ctcfl	Syncrip		Bard1		Sfmbt2
Cul1	Tdg		Baz1b		Sfpq
Cul2	Tdrkh		Baz2b		Sin3a
Cxxc1	Tet1		Bcorl1		Sin3b
Dek	Tet2		Brca1		Smarca2
Dmap1	Tet3		Brca2		Smarca4
Dnttip2	Tfpt		Brcc3		Sp1
Dpf1	Tyw5		Brd1		Sp140
Dpf2	Ubr7		Brd2		Spen
Dpf3	Usp7		Brd3		Suz12
Ep400			Brd4		Tada2a
Epc2			Brd7		Taf2
Ercc6			Brd8		Tle4
Foxa1			Brd9		Trp53
Gadd45a			Brdt		Vdr
Gadd45b			Brms1l		Yy1
Gadd45g			Brpf1		Zbtb33
Gfi1			Brpf3		Zfp516
Hcfc1			Brwd1		Zfp57
Hdgf			Brwd3		Zgpat
Hells			Bub1		Zmym2
Hltf			Carm1
Hmg20a			Cbx1
Hmg20b			Cbx2
Hmgb1			Cbx3
Hmgn1			Cbx4
Hmgn2			Cbx5
Hmgn3			Cbx6
Hmgn5			Cbx7
Hp1bp3			Cbx8
Ikzf1			Cdc73
Ing3			Cdk1
Ino80			Cdk17
Ino80b			Cdk2
Ino80c			Cdk3-ps
Ino80d			Cdk5
Ino80e			Cdk7
Jdp2			Cdk9
Keap1			Cdyl
Lrwd1			Cdyl2
Mapkapk3			Cecr2
Maz			Chek1
Mbd5			Chuk
Mbd6			Cir1
Mllt1			Cit
Mta1			Clns1a
Mta3			Clock
Mybbp1a			Crb2
Myo1c			Crebbp
Nasp			Csnk2a1
Nbn			Ctbp2
Ncoa2			Ctr9
Nfrkb			Cul3
Nfyb			Cul4a
Noc2l			Cul4b
Npas2			Dapk3
Nsd3			Ddb1
Parg			Ddb2
Parp1			Dnajc1
Parp2			Dnajc2
Pcna			Dnmt3l
Phf10			Dot1l
Phf19			Dppa3
Piwil4			Dpy30
Ppm1g			Dtx3l
Psip1			Dzip3
Rad54b			Ehmt1
Rad54l			Ehmt2
Rad54l2			Eid1
Rai1			Eid2
Rb1			Eid2b
Rcc1			Elp2
Ruvbl1			Elp3
Ruvbl2			Elp4
Safb			Elp5
Satb1			Elp6
Satb2			Emsy
Setd6			Eny2
Sfpq			Ep300
Smarca1			Erbb4
Smarca5			Eya1
Smarcad1			Eya2
Smarcal1			Eya3
Smarcc1			Eya4
Smarcc2			Ezh1
Smarcd1			Ezh2
Smarcd2			Fbl
Smarcd3			Fbrs
Smarce1			Fbrsl1
Sp1			Gatad1
Sp100			Gatad2a
Srcap			Gatad2b
Ss18l1			Gfi1b
Ss18l2			Glyr1
Ssrp1			Gse1
Tfpt			Gtf3c4
Tle1			Haspin
Tnp1			Hat1
Tnp2			Hcfc2
Tonsl			Hdac1
Top2a			Hdac10
Top2b			Hdac11
Ubr5			Hdac2
Vdr			Hdac3
Yaf2			Hdac4
Yy1			Hdac5
Zfp541			Hdac6
Zhx1			Hdac7
Znhit1			Hdac8
Zranb3			Hdac9
			Hdgfl2
			Hif1an
			Hinfp
			Hira
			Hirip3
			Hlcs
			Hr
			Hspa1a
			Huwe1
			Ing1
			Ing2
			Ing4
			Ing5
			Jade1
			Jade2
			Jade3
			Jak2
			Jarid2
			Jmjd1c
			Jmjd6
			Kansl1
			Kansl2
			Kansl3
			Kat14
			Kat2a
			Kat2b
			Kat5
			Kat6a
			Kat6b
			Kat7
			Kat8
			Kdm1a
			Kdm1b
			Kdm2a
			Kdm2b
			Kdm3a
			Kdm3b
			Kdm4a
			Kdm4b
			Kdm4c
			Kdm4d
			Kdm5a
			Kdm5b
			Kdm5c
			Kdm5d
			Kdm6a
			Kdm6b
			Kdm7a
			Kdm8
			Kmt2a
			Kmt2b
			Kmt2c
			Kmt2d
			Kmt2e
			Kmt5a
			Kmt5b
			Kmt5c
			L3mbtl1
			L3mbtl2
			L3mbtl3
			L3mbtl4
			Las1l
			Leo1
			Map3k7
			Mastl
			Max
			Mbd1
			Mbd2
			Mbd3
			Mbip
			Mcrs1
			Mdc1
			Meaf6
			Mecp2
			Men1
			Mga
			Mgea5
			Mllt10
			Mllt6
			Morf4l1
			Morf4l2
			Mphosph8
			Mrgbp
			Msh6
			Msl1
			Msl2
			Msl3
			Mst1
			Mta2
			Mum1
			Mysm1
			Naa60
			Nap1l2
			Nap1l4
			Nat10
			Ncoa1
			Ncoa3
			Ncoa6
			Ncor1
			Ncor2
			Nek6
			Nek9
			Nfyc
			Nipbl
			Nsd1
			Nsd2
			Nsl1
			Ogt
			Padi1
			Padi2
			Padi3
			Padi4
			Paf1
			Pagr1a
			Pak2
			Paxip1
			Pbk
			Pbrm1
			Pdp1
			Pelp1
			Phf12
			Phf13
			Phf14
			Phf2
			Phf20
			Phf20l1
			Phf21a
			Phf8
			Phip
			Pkm
			Pkn1
			Pogz
			Ppargc1a
			Ppp2ca
			Ppp4c
			Ppp4r2
			Ppp4r3a
			Ppp4r3b
			Prdm1
			Prdm11
			Prdm12
			Prdm13
			Prdm16
			Prdm2
			Prdm4
			Prdm5
			Prdm6
			Prdm8
			Prdm9
			Prkaa1
			Prkaa2
			Prkab1
			Prkab2
			Prkag1
			Prkag2
			Prkag3
			Prkca
			Prkcb
			Prkcd
			Prkdc
			Prmt1
			Prmt2
			Prmt5
			Prmt6
			Prmt7
			Prmt8
			Prmt9
			Prpf31
			Prr14
			Rad51
			Rag1
			Rag2
			Rara
			Rbbp5
			Rbx1
			Rcor1
			Rcor3
			Rest
			Ring1
			Riox1
			Riox2
			Rlim
			Rnf168
			Rnf2
			Rnf20
			Rnf40
			Rnf8
			Rps6ka3
			Rps6ka4
			Rps6ka5
			Rrp8
			Rsf1
			Sap130
			Sap18
			Sap25
			Sap30
			Sap30l
			Senp1
			Senp3
			Set
			Setd1a
			Setd1b
			Setd2
			Setd3
			Setd5
			Setd7
			Setdb1
			Setdb2
			Setmar
			Sfmbt2
			Sgf29
			Shprh
			Sin3a
			Sin3b
			Sirt1
			Sirt2
			Sirt6
			Sirt7
			Skp1a
			Slf1
			Smarca2
			Smarca4
			Smarcb1
			Smyd1
			Smyd2
			Smyd3
			Smyd4
			Snai2
			Sp140
			Spen
			Spop
			Stk4
			Suds3
			Supt16
			Supt6
			Suv39h1
			Suv39h2
			Suz12
			Tada2a
			Tada2b
			Tada3
			Taf1
			Taf3
			Taf5
			Taf5l
			Taf7
			Tdrd3
			Tdrd7
			Tex10
			Tfdp1
			Tle2
			Tle4
			Tlk1
			Tlk2
			Trim16
			Trim24
			Trim27
			Trim28
			Trim33
			Trp53
			Trp53bp1
			Trrap
			Tssk6
			Ttk
			Ube2a
			Ube2b
			Ube2d1
			Ube2d3
			Ube2e1
			Ube2h
			Ube2n
			Ube2t
			Ubn1
			Ubr2
			Uchl5
			Uhrf1
			Uhrf2
			Uimc1
			Usp11
			Usp12
			Usp15
			Usp16
			Usp17le
			Usp21
			Usp22
			Usp3
			Usp36
			Usp44
			Usp46
			Usp49
			Usp7
			Uty
			Vps72
			Vrk1
			Wac
			Wdr5
			Wdr77
			Wdr82
			Wsb2
			Yeats4
			Ywhab
			Ywhae
			Ywhaz
			Zbtb16
			Zbtb33
			Zbtb7c
			Zcwpw1
			Zfp516
			Zfp532
			Zfp592
			Zfp687
			Zfp711
			Zmym2
			Zmym3
			Zmynd11
			Zmynd8
			Zzz3
