# Supplementary material for: A primordial germ cell-like-cell platform enables CRISPRi screen for epigenetic fertility modifiers
Source: EMBO Rep. 2025 Nov 13;26(23):6044–78. doi: 10.1038/s44319-025-00633-z (PMC12678824; doi:10.1038/s44319-025-00633-z)
Supplement: Supplementary file 4 — Dataset EV2 [file 44319_2025_633_MOESM4_ESM.xlsx]

## Sheet: Sheet1
Dataset EV2 - List of sgRNAs in library
Targets	sgRNA sequence
0610010K14Rik_1	AGGAGCGACGCCATGGAGGG
0610010K14Rik_10	ACTGAGCGGAGCACAGAAGC
0610010K14Rik_2	AGGGATCGCTGGAGACTGAG
0610010K14Rik_3	CTGAGCGGAGCACAGAAGCC
0610010K14Rik_4	ATGGAGGGCGGAGGTAGGGA
0610010K14Rik_5	AGCGACGCCATGGAGGGCGG
0610010K14Rik_6	CTCCCTACCTCCGCCCTCCA
0610010K14Rik_7	CGGAGGTAGGGAGGGATCGC
0610010K14Rik_8	ACGCCATGGAGGGCGGAGGT
0610010K14Rik_9	CGCCATGGAGGGCGGAGGTA
A1cf_1	AAAATACAAACAAAAAGCAT
A1cf_10	TGCTGAATTCGCCATAATCA
A1cf_2	CCATACCTGAGCAATTTCTG
A1cf_3	CCTCAGAAATTGCTCAGGTA
A1cf_4	GGGAACCTCAGAAATTGCTC
A1cf_5	GAAAATACAAACAAAAAGCA
A1cf_6	AATTTCTGAGGTTCCCCACC
A1cf_7	CAATTCTGGGTTGTAGTGTC
A1cf_8	TGAGGTTCCCCACCCGGAAA
A1cf_9	CGGAAAAGGTTCCTTGATTA
Abraxas1_1	GGAGGGCGAGAGCACGTTGG
Abraxas1_10	AGCACGTTGGGGGTGCTGTC
Abraxas1_2	TATGGAGGGCGAGAGCACGT
Abraxas1_3	TGGAGGGCGAGAGCACGTTG
Abraxas1_4	GACCGAGGCGGCAGTATGGA
Abraxas1_5	CGACCGAGGCGGCAGTATGG
Abraxas1_6	CGCCCTCCATACTGCCGCCT
Abraxas1_7	GTGCTGTCTGGCTTCGTGCT
Abraxas1_8	ATGGAGGGCGAGAGCACGTT
Abraxas1_9	CAGCGACCGAGGCGGCAGTA
Abraxas2_1	GTGGAAACACACAGCGCTGA
Abraxas2_10	ACGCCGACCACGTAGGTGCC
Abraxas2_2	GCTGAAGGTGTAGCCCGAAA
Abraxas2_3	TACGTGGTCGGCGTTGCTGT
Abraxas2_4	CGGCGTTGCTGTTGGCGCTG
Abraxas2_5	AACAGCAACGCCGACCACGT
Abraxas2_6	GGTGGAGATTTCCATCATGG
Abraxas2_7	AACGCCGACCACGTAGGTGC
Abraxas2_8	GGAGGTGGAGATTTCCATCA
Abraxas2_9	CGAAATGGAAGCCGCCATGA
Actb_1	CTGCAAAGAAGCTGTGCTCG
Actb_10	CACCCGCCACCAGGTAAGCA
Actb_2	CGGGTGTGGACCGGCAACGA
Actb_3	CGGCGTCCCTGCTTACCTGG
Actb_4	GCCGGTCCACACCCGCCACC
Actb_5	CGTCCCTGCTTACCTGGTGG
Actb_6	CTTTGCAGCTCCTTCGTTGC
Actb_7	GTCCCTGCTTACCTGGTGGC
Actb_8	TGCTTACCTGGTGGCGGGTG
Actb_9	ACCTGGTGGCGGGTGTGGAC
Actl6a_1	CCCCTCCGGCAACAAAGCAG
Actl6a_10	CGTTGGAAGTTGCAGGCTTG
Actl6a_2	GCCGCTGCTTTGTTGCCGGA
Actl6a_3	CCGCTGCTTTGTTGCCGGAG
Actl6a_4	GGCCGCTGCTTTGTTGCCGG
Actl6a_5	TGCGGCCGCTGCTTTGTTGC
Actl6a_6	TTGGAAGTTGCAGGCTTGCG
Actl6a_7	ACTTCCAACGCCGCCCCCTC
Actl6a_8	CGCTGCTTTGTTGCCGGAGG
Actl6a_9	TGCTTTGTTGCCGGAGGGGG
Actl6b_1	TGCCCTCTCTACGCTGCTCG
Actl6b_10	GCTGATCCCGCCGCCGCCCA
Actl6b_2	CGGCGGCGGGATCAGCACCG
Actl6b_3	CTACGCTGCTCGCGGCCCGT
Actl6b_4	CGGCGGGATCAGCACCGAGG
Actl6b_5	GGGATCAGCACCGAGGCGGC
Actl6b_6	CGCTGCTCGCGGCCCGTGGG
Actl6b_7	CGGGAGCTGTCCGGCCGCCT
Actl6b_8	TCTACGCTGCTCGCGGCCCG
Actl6b_9	CTGATCCCGCCGCCGCCCAC
Actr3b_1	CCTTGGCACTGGGCACCCAG
Actr3b_10	CTGGGCACCCAGGGGCACGC
Actr3b_2	GGGCACCCAGGGGCACGCTG
Actr3b_3	CGACCCGGCACCTTGGCACT
Actr3b_4	CACCTTGGCACTGGGCACCC
Actr3b_5	ACCAGCCCCAGCGTGCCCCT
Actr3b_6	CCCCTGGGTGCCCAGTGCCA
Actr3b_7	AGGGGCACGCTGGGGCTGGT
Actr3b_8	TGGGCACCCAGGGGCACGCT
Actr3b_9	ACCTTGGCACTGGGCACCCA
Actr5_1	ACTTGAGGCCTGGATCAGCG
Actr5_10	GAAAGTTCTGGAGCGCCAGG
Actr5_2	GGACTTGAGGCCTGGATCAG
Actr5_3	TGGAGCTACGGTTGGACTTG
Actr5_4	TTTCTATTCCCCGCTGATCC
Actr5_5	GGCGCTCCAGAACTTTCTGT
Actr5_6	TAGAAACCCACAGAAAGTTC
Actr5_7	TGGCGCTCCAGAACTTTCTG
Actr5_8	GACTTGAGGCCTGGATCAGC
Actr5_9	CTACGGTTGGACTTGAGGCC
Actr6_1	CAGAACTAGGGTCGTCATTT
Actr6_10	GGAGCTTACAACGCCAAAAT
Actr6_2	AGCTCCATTATCCAGAACTA
Actr6_3	CGAAATGACGACCCTAGTTC
Actr6_4	AAGCTCCATTATCCAGAACT
Actr6_5	ACGACCCTAGTTCTGGATAA
Actr6_6	CCACTTACGAGACACTGTCA
Actr6_7	GCAGAGGAGATTCAAACAGT
Actr6_8	GTCATGGCTGTAACCGATTT
Actr6_9	AAAGCGACTCCGCTGCAGCG
Actr8_1	TTGGGTCATCTCTGCCACCG
Actr8_10	ACCACCAGCCCCGGGGCTCT
Actr8_2	GGGCTGGTGGTGGTCCACGG
Actr8_3	AGAGATGACCCAAGCCGAGA
Actr8_4	GTGGACCACCACCAGCCCCG
Actr8_5	AGATGACCCAAGCCGAGAAG
Actr8_6	GAGATGACCCAAGCCGAGAA
Actr8_7	GTCGGTGTCCCAGAGCCCCG
Actr8_8	CCGGGGCTGGTGGTGGTCCA
Actr8_9	CGTGGACCACCACCAGCCCC
Adnp_1	CGCTTGTATTGTCTGCTGAG
Adnp_10	CGGCGGCGGAGACCGAGAGA
Adnp_2	GCGCTTGTATTGTCTGCTGA
Adnp_3	AGGTTCGGGGACTTGCTCTG
Adnp_4	GGCGCTTGTATTGTCTGCTG
Adnp_5	ACCTGCCCTAGCCAAAATGG
Adnp_6	AAATGGCGGCCGAGAAAGAG
Adnp_7	CGAACCTGCCCTAGCCAAAA
Adnp_8	ACGTCACTTCCGCTCTTTCT
Adnp_9	CGGCGGCGGCGGGCGGGGGA
Aebp2_1	CGCACGCCCCAAACTCCGCG
Aebp2_10	TGCGGCGGCCGCGCGGAGTT
Aebp2_2	GCGCGGAGTTTGGGGCGTGC
Aebp2_3	CGGCGGCCGCGCGGAGTTTG
Aebp2_4	GCCCTCCTCCCGCTCTGCGG
Aebp2_5	TCCGCGCGGCCGCCGCAGAG
Aebp2_6	CCCGCTCTGCGGCGGCCGCG
Aebp2_7	CGCGCGGAGTTTGGGGCGTG
Aebp2_8	GCGGCGGCCGCGCGGAGTTT
Aebp2_9	GAGTTTGGGGCGTGCGGGCG
Aicda_1	CCCTCAAAGTCTTAGGCCAA
Aicda_10	GTCTTGTTACCTGTCCATAT
Aicda_2	AAGGAAGCTTGCTTCAAGCA
Aicda_3	CTTGACTCCCTCAAAGTCTT
Aicda_4	TCCTTTGGCCTAAGACTTTG
Aicda_5	CCTTTGGCCTAAGACTTTGA
Aicda_6	TGCTTGAAGCAAGCTTCCTT
Aicda_7	GGGAGTCAAGAAAGTCACGC
Aicda_8	AGTCACGCTGGAGACCGATA
Aicda_9	CGCTGGAGACCGATATGGAC
Aire_1	GGATAGCACCACGACACCCA
Aire_10	CGTTTATATTTACTCCCCAG
Aire_2	TGTCGTGGTGCTATCCGGAG
Aire_3	GCACCACGACACCCAAGGAA
Aire_4	TTGGGTGTCGTGGTGCTATC
Aire_5	AGCACCACGACACCCAAGGA
Aire_6	GAGTAAATATAAACGCTTAC
Aire_7	AACGCTTACAGGTGCCTCTC
Aire_8	CGTTCCCTTCTCCCTTCCTT
Aire_9	GCGTTCCCTTCTCCCTTCCT
Alkbh1_1	TGTGGCTTCATTAGCCACGC
Alkbh1_10	AACTGTTGGCAGCCTCGAGA
Alkbh1_2	TCTGGGCTCTGCAGCCAGCG
Alkbh1_3	TTCCGGAAAGCATCCTCTCT
Alkbh1_4	GCTGGCTGCAGAGCCCAGAG
Alkbh1_5	CTTCCGGAAAGCATCCTCTC
Alkbh1_6	GGGGAAGATGGCGGCTGCTG
Alkbh1_7	AGCCCAGAGAGGATGCTTTC
Alkbh1_8	CTGTTGGCAGCCTCGAGATG
Alkbh1_9	GCCGGCTCTGCCGGTAGAAG
Anp32a_1	CTTCAAAGTCCTAAAACGCG
Anp32a_10	GTGTGCGCCGCGGGTGCTGG
Anp32a_2	CTGGGGGCTCGAGAACCGAG
Anp32a_3	AGTCCTAAAACGCGCGGCCG
Anp32a_4	AAGGCTCAACCAGCTCCGCT
Anp32a_5	GCTCGAGAACCGAGCGGAGC
Anp32a_6	GATCAGGTTAGTGTGCGCCG
Anp32a_7	ATCAATAAACCCCGAACCCA
Anp32a_8	GTCCTAAAACGCGCGGCCGT
Anp32a_9	ATCAGGTTAGTGTGCGCCGC
Anp32b_1	CTTAAACCGGCGACGCGACG
Anp32b_10	GCCCCGCACTGCGCTTAAAC
Anp32b_2	AAACCGGCGACGCGACGCGG
Anp32b_3	GCCGGTTTAAGCGCAGTGCG
Anp32b_4	TCGCCGGTTTAAGCGCAGTG
Anp32b_5	GGCGGCTGCTCGGCTCCACT
Anp32b_6	CGGCGCCGCGCAGGGCCGAG
Anp32b_7	GACGCGACGCGGCGGCTGCT
Anp32b_8	CAGCCGCCGCGTCGCGTCGC
Anp32b_9	CGCCGGTTTAAGCGCAGTGC
Anp32e_1	CATTGAAGGGGAAGGAACTG
Anp32e_10	ACGAACGCCCACTACCACAC
Anp32e_2	ACTTTCACACAGAGAGAGTG
Anp32e_3	ATTGAAGGGGAAGGAACTGC
Anp32e_4	GTCTCGCAGCAGCCATTGAA
Anp32e_5	ACACCCGCGCGCGCACACTC
Anp32e_6	GCAGCAGCCATTGAAGGGGA
Anp32e_7	AGTCTCGCAGCAGCCATTGA
Anp32e_8	CACACCCGCGCGCGCACACT
Anp32e_9	CGCAGTTCCTTCCCCTTCAA
Apbb1_1	CGAAGGTAGCTCAAGCTGCA
Apbb1_10	CGCGGCGAGGCCCCAGGCCC
Apbb1_2	TTGAGCTACCTTCGCCACCT
Apbb1_3	GCCCCAGGCCCAGGTGGCGA
Apbb1_4	CTTGAGCTACCTTCGCCACC
Apbb1_5	GGCGAGGCCCCAGGCCCAGG
Apbb1_6	ACCTTCGCCACCTGGGCCTG
Apbb1_7	TACCTTCGCCACCTGGGCCT
Apbb1_8	TACCTGCGCGGCGAGGCCCC
Apbb1_9	CTACCTTCGCCACCTGGGCC
Apex1_1	TCGCGAAACGCGCTAGAACA
Apex1_10	CTCCATTCTTTGTGCCGTGA
Apex1_2	AACGAAGCCAGAGACCCTCA
Apex1_3	GGGTCTCTGGCTTCGTTGGG
Apex1_4	TCTGGCTTCGTTGGGAGGTC
Apex1_5	TGAGGGTCTCTGGCTTCGTT
Apex1_6	CTTTGTGCCGTGAGGGTCTC
Apex1_7	GTGAGGGTCTCTGGCTTCGT
Apex1_8	ACTCCATTCTTTGTGCCGTG
Apex1_9	GTTAGGCCCTTCAGCGAGCA
Apobec1_1	CTACTCCCGCTACAGAACCA
Apobec1_10	TCCTGATCTGATTTCAAGGG
Apobec1_2	TCCAACGCTCATGGGCACCG
Apobec1_3	CTGCAGAATCCAACGCTCAT
Apobec1_4	TGGGCACCGTGGTTCTGTAG
Apobec1_5	GGGCACCGTGGTTCTGTAGC
Apobec1_6	ACCACGGTGCCCATGAGCGT
Apobec1_7	CCATGAGCGTTGGATTCTGC
Apobec1_8	CCTGCAGAATCCAACGCTCA
Apobec1_9	CGTGGTTCTGTAGCGGGAGT
Apobec2_1	TCAGCAGCTAAGCCTGGCTG
Apobec2_10	GAGGTTGTCAAGCCAGCCAA
Apobec2_2	CAAGCCAGCCAAGGGCCTGG
Apobec2_3	CAGCTGTCAGCAGCTAAGCC
Apobec2_4	CTGCTTGGGACTCTGCCGCC
Apobec2_5	TGTCAGCAGCTAAGCCTGGC
Apobec2_6	GTCAGCAGCTAAGCCTGGCT
Apobec2_7	TTAGCTGCTGACAGCTGCTT
Apobec2_8	CTTAGCTGCTGACAGCTGCT
Apobec2_9	ACTGTGGCCGAAATGTGGAG
Apobec3_1	AAATGCAACCCCAGCGCCTG
Apobec3_10	CTGGGGCCCAGAGCTGGGAT
Apobec3_2	AAAATGCAACCCCAGCGCCT
Apobec3_3	GAATGGTCCCATCCCAGCTC
Apobec3_4	GAAAATGCAACCCCAGCGCC
Apobec3_5	GCTCTGGGCCCCAGGCGCTG
Apobec3_6	AATGGTCCCATCCCAGCTCT
Apobec3_7	CAGCGCCTGGGGCCCAGAGC
Apobec3_8	AGCTCTGGGCCCCAGGCGCT
Apobec3_9	CCATCCCAGCTCTGGGCCCC
Arid1a_1	CCCTTGCCTGGGAATGAGGG
Arid1a_10	GCCCTTGCCTGGGAATGAGG
Arid1a_2	GGTGGAGGCTCCGCTCCCCA
Arid1a_3	AGCCCTTGCCTGGGAATGAG
Arid1a_4	TTCCCCCCAAGCCCTTGCCT
Arid1a_5	CCCCCCTCATTCCCAGGCAA
Arid1a_6	CAAGCCCTTGCCTGGGAATG
Arid1a_7	GCCCCCCTCATTCCCAGGCA
Arid1a_8	AAGCCCTTGCCTGGGAATGA
Arid1a_9	CACAGCGGGGCCAGGCCCTG
Arid1b_1	TGCTGCTGCCGCCGCCGCCG
Arid1b_10	GGCCGCCGCCGCCACAGCTC
Arid1b_2	AGCTGTGGCGGCGGCGGCCG
Arid1b_3	GCTATGGGAGCTCGTCCTCG
Arid1b_4	CGGCTATGGGAGCTCGTCCT
Arid1b_5	GGCAGCAGGAGCCGGAGCTG
Arid1b_6	GGCTATGGGAGCTCGTCCTC
Arid1b_7	AGCAGGAGCCGGAGCTGTGG
Arid1b_8	AGGAGCCGGAGCTGTGGCGG
Arid1b_9	GAGGCGGTGGCGGCGGCTAT
Arid2_1	CCCAGATCGCGGTTCAAACG
Arid2_10	CGGGCGCTGGTAGGGAGCGC
Arid2_2	GGGCGCTGGTAGGGAGCGCG
Arid2_3	CCGCGCTCCCTACCAGCGCC
Arid2_4	AATGGGCTCCGGGCGCTGGT
Arid2_5	GCCACCGCCGGCCGAGGAAT
Arid2_6	ATGGGCTCCGGGCGCTGGTA
Arid2_7	AGCGCCCGGAGCCCATTCCT
Arid2_8	CGCCACCGCCGGCCGAGGAA
Arid2_9	GCCGGCCGAGGAATGGGCTC
Arid4a_1	GCCGCCCCACTGATCGCCGT
Arid4a_10	CAGGAACTGCCGCTGCGGCC
Arid4a_2	TGCCGCCCCACTGATCGCCG
Arid4a_3	CGGCGCAGGAACTGCCGCTG
Arid4a_4	GCTGCCCGGACGGGGACCCA
Arid4a_5	AGCACCGCTCCCGGCCGCAG
Arid4a_6	GATCGCCGTGGGTCCCCGTC
Arid4a_7	GGAGCGGTGCTGCCCGGACG
Arid4a_8	ATCGCCGTGGGTCCCCGTCC
Arid4a_9	GGGAGCGGTGCTGCCCGGAC
Arid4b_1	GCCGTCGCGGCGGCAAACTG
Arid4b_10	CCGCCTGGACTTCTGCCCGG
Arid4b_2	GAGGAGCTCGGGCGCTGGAG
Arid4b_3	AGCTCGGGCGCTGGAGCGGA
Arid4b_4	GGAGTGAGGAGCTCGGGCGC
Arid4b_5	GAGCTCGGGCGCTGGAGCGG
Arid4b_6	AGTCCAGGCGGTGGCCGTCG
Arid4b_7	GCCGCAGTTTGCCGCCGCGA
Arid4b_8	CCAGGCGGTGGCCGTCGCGG
Arid4b_9	CCTCCGGGCAGAAGTCCAGG
Arntl_1	GCACCCGCACTCGGATCCCG
Arntl_10	TCCGAGTGCGGGTGCGGGCG
Arntl_2	GCCGCCGCGGGATCCGAGTG
Arntl_3	CCCGCGCCCGCACCCGCACT
Arntl_4	CCCGCACTCGGATCCCGCGG
Arntl_5	CCGCCGCGGGATCCGAGTGC
Arntl_6	GCACTCGGATCCCGCGGCGG
Arntl_7	GCGGGATCCGAGTGCGGGTG
Arntl_8	CGGGATCCGAGTGCGGGTGC
Arntl_9	GGCGGCGGCGGCGGCAAGTC
Arrb1_1	CCTTTGTCGCCCATGGTCCG
Arrb1_10	CGCGGACCATGGGCGACAAA
Arrb1_2	TTGTCGCCCATGGTCCGCGG
Arrb1_3	CCGCGGACCATGGGCGACAA
Arrb1_4	CCATGGGCGACAAAGGGACA
Arrb1_5	TGACGCCGCGGACCTCCCTG
Arrb1_6	CCGTGTCCCTTTGTCGCCCA
Arrb1_7	GGTCCGCGGCGGCCGCAGGG
Arrb1_8	CTGCGGCCGCCGCGGACCAT
Arrb1_9	GGCGGCCGCAGGGAGGTCCG
Asf1a_1	ATTTACACGGCGGCACTCCA
Asf1a_10	ACGGGTTGTAGAAAGGCGAC
Asf1a_2	GTGCCGCCGTGTAAATAAAA
Asf1a_3	AAGTCGCAGCTGCACGACGT
Asf1a_4	AGGAAAGCTGCAAAACACCG
Asf1a_5	AGTCGCAGCTGCACGACGTC
Asf1a_6	GGGCTGTAGTTTAGTGAAAT
Asf1a_7	ACCCCCGCCCCGGCGCGGCG
Asf1a_8	ACGTCGGGCCGCGCCGCGCC
Asf1a_9	GGTTCAGGTGAACAATGTAG
Asf1b_1	TGACTTGCGACAGAGAAGAA
Asf1b_10	AGAAGTCTCCACAGCAGCTG
Asf1b_2	ACTTGCGACAGAGAAGAAGG
Asf1b_3	GACTTGCGACAGAGAAGAAG
Asf1b_4	GTGACTTGCGACAGAGAAGA
Asf1b_5	TTGCGACAGAGAAGAAGGGG
Asf1b_6	CTTGCGACAGAGAAGAAGGG
Asf1b_7	GAGAAGAAGGGGGGGACGAC
Asf1b_8	AGAAGGGGGGGACGACAGGA
Asf1b_9	GAGCGGAGGAGCGCTTCAGA
Ash1l_1	AGGTACGCGTGAGGGCCGAG
Ash1l_10	GTCGGGAGCGCGCGAGCCGG
Ash1l_2	GGTACGCGTGAGGGCCGAGA
Ash1l_3	CGCCAAGGAAGGTACGCGTG
Ash1l_4	GCCAAGGAAGGTACGCGTGA
Ash1l_5	GCGCGCTCCCGACTCCCTCT
Ash1l_6	GTGAGGGCCGAGAGGGAGTC
Ash1l_7	GGAGTCGGGAGCGCGCGAGC
Ash1l_8	CGTGAGGGCCGAGAGGGAGT
Ash1l_9	CGCGCTCGCTCTGGGGCCTC
Ash2l_1	CCTGGTCCGGGAGTCAGCGC
Ash2l_10	AGCGATGGCGGCGGCTGGAG
Ash2l_2	CCGGGAGTCAGCGCCGGCCC
Ash2l_3	CCAGGGCCGGCGCTGACTCC
Ash2l_4	TTGCAGCGGCTCCGGGACCA
Ash2l_5	GGCTGGAGCGGGTCCTGGTC
Ash2l_6	GTCAGCGCCGGCCCTGGTCC
Ash2l_7	GGAAGGAGCAGCGATGGCGG
Ash2l_8	GCTGGAGCGGGTCCTGGTCC
Ash2l_9	CCGGCGCTGACTCCCGGACC
Asxl1_1	GATGCGTGCGTGTCTGCCGT
Asxl1_10	AGCCGTGACCTCTGACCCCG
Asxl1_2	GGATGCGTGCGTGTCTGCCG
Asxl1_3	GCGGCTTTCCTTTCGACGCT
Asxl1_4	GCACGCATCCGAGCGTCGAA
Asxl1_5	GTGTGTGAGAGAGAAGAGTG
Asxl1_6	GCTGCGTCAGTCGCCCACGG
Asxl1_7	GGCGGCTCCGCATAACCACG
Asxl1_8	CGCATTCCTTAGCCATCGCG
Asxl1_9	GCGATGGCTAAGGAATGCGG
Asxl2_1	CGGGGGTAGGGGGCTCTACG
Asxl2_10	CGCGCAGTGGCGGGGGTAGG
Asxl2_2	TATGGCAGCGGCGGTAGCAG
Asxl2_3	GGCGCGCAGTGGCGGGGGTA
Asxl2_4	AGGGGGCTCTACGGGGTGGC
Asxl2_5	AGCGGCGGTAGCAGTGGCAG
Asxl2_6	GCGGGGGTAGGGGGCTCTAC
Asxl2_7	GGCGGGGGTAGGGGGCTCTA
Asxl2_8	GGGTAGGGGGCTCTACGGGG
Asxl2_9	AGTGGCAGCGGCAGCAGGAC
Asxl3_1	ACCTACAAACAGCGCGAACC
Asxl3_10	TGTTTCACCGCTGGCTTGCT
Asxl3_2	ACCGGGTTCGCGCTGTTTGT
Asxl3_3	GTAGGTACTGTGCTCTGCCA
Asxl3_4	CGTGTCGTGTGCATTCCGTG
Asxl3_5	AACATAAGGCATAGACACCA
Asxl3_6	ATGCTCGCACAGTGTCCTCA
Asxl3_7	GCACACGTGCAGAGAACATA
Asxl3_8	GGTTCAGTGACATTTGTCCT
Asxl3_9	AGCTACGTGTGTTTCACCGC
Atad2_1	CTTGCAGAAGCCGGAACCCG
Atad2_10	GGAGAACCTGGCTCCGGAGG
Atad2_2	AGTGGAGAACCTGGCTCCGG
Atad2_3	GGTGCCCCGCTTGCAGAAGC
Atad2_4	AGAAGCCGGAACCCGAGGCG
Atad2_5	AGCGCCTGAGCAGCCTCCTC
Atad2_6	GGAAGTGGAGAACCTGGCTC
Atad2_7	GTTCTCCACTTCCCCCGCCT
Atad2_8	CAGAAGCCGGAACCCGAGGC
Atad2_9	TTCTCCACTTCCCCCGCCTC
Atad2b_1	CAGACCCTGCGCCCGCTCAG
Atad2b_10	CCCGCTGAGGACCGCTGAGC
Atad2b_2	GGTCCTCAGCGGGAGCCGAG
Atad2b_3	TCCCGCTGAGGACCGCTGAG
Atad2b_4	GCCCGCTCAGCGGTCCTCAG
Atad2b_5	AGGACCGCTGAGCGGGCGCA
Atad2b_6	CCCGCTCAGCGGTCCTCAGC
Atad2b_7	GCTCCGCTCGGCTCCCGCTG
Atad2b_8	GCAGACATGGCGGCTCCGCT
Atad2b_9	AGAGAAAGGGGCAGACATGG
Atf2_1	AATCGCACTTTAAAGGCCAC
Atf2_10	TGCGATTCAGCCCTCTCCTC
Atf2_2	CGAGAGAGGACGGAAGCCTG
Atf2_3	ACAAACTAGCCCCGGAGGAG
Atf2_4	GCGATTCAGCCCTCTCCTCC
Atf2_5	CAAACTAGCCCCGGAGGAGA
Atf2_6	TAAAGGCCACGGGCTCCCAC
Atf2_7	GAGAGAGGACGGAAGCCTGT
Atf2_8	CGGAAGCCTGTGGGAGCCCG
Atf2_9	AGGGCTGAATCGCACTTTAA
Atf7ip_1	AGTGGAGCGCACGGCTGAGA
Atf7ip_10	GGGGCGGGAGGTGAGAGCCT
Atf7ip_2	GTGGCGGCGAGTGGAGCGCA
Atf7ip_3	GCTGCACGGGACGGCTGCGT
Atf7ip_4	GCCGTCCCGTGCAGCCGTCC
Atf7ip_5	TCCGGGACGGCTGCACGGGA
Atf7ip_6	AGCGTCCGGGACGGCTGCAC
Atf7ip_7	CAGCGTCCGGGACGGCTGCA
Atf7ip_8	GGCTGCGTAGGAAGGAACTC
Atf7ip_9	CGGCTGCGTAGGAAGGAACT
Atm_1	AGCTGCTAGATCCGTGCACG
Atm_10	GCGTGCACGGATCTAGCAGC
Atm_2	GGGAAAAGGCGAAGCGACCT
Atm_3	CTGCCTGCCAATGCAAACCC
Atm_4	GAAGCGACCTGGGTTTGCAT
Atm_5	GCTGCTAGATCCGTGCACGC
Atm_6	CATTGGCAGGCAGAATGCAG
Atm_7	CGACCTGGGTTTGCATTGGC
Atm_8	AGATCCGTGCACGCGGGAAA
Atm_9	CGGGAAAAGGCGAAGCGACC
Atn1_1	TGCGGGCGGACGGACAGGCT
Atn1_10	GGCGCGGGGCTGCGGGCGGA
Atn1_2	TCCTGGCCCGAGGCCCCGGT
Atn1_3	CCTGGCCCGAGGCCCCGGTC
Atn1_4	GGGCGGACGGACAGGCTGGG
Atn1_5	CGCAGCCCCGCGCCCGACCG
Atn1_6	CCCGAGGCCCCGGTCGGGCG
Atn1_7	GACAGGCTGGGCGGCGCGTC
Atn1_8	CGAGGCCCCGGTCGGGCGCG
Atn1_9	CCGAGGCCCCGGTCGGGCGC
Atr_1	GCTCTCAAAACAGCCGCCGC
Atr_10	AAACAGCCGCCGCCGGCGCC
Atr_2	TCCGCCCTCTCCACCGGAGG
Atr_3	GAGGCGGCTGTGGAGAAGCC
Atr_4	GTGGAGAAGCCCGGCGCCGG
Atr_5	GCTGTGGAGAAGCCCGGCGC
Atr_6	CTCTCCACCGGAGGCGGCTG
Atr_7	GGCTTCTCCACAGCCGCCTC
Atr_8	AAAACAGCCGCCGCCGGCGC
Atr_9	GAGAAGCCCGGCGCCGGCGG
Atrx_1	AGAGCCACGGAAACAAAGCA
Atrx_10	AGCGCAGAACGGTACCCAAG
Atrx_2	TAGGCCTTGCTTTGTTTCCG
Atrx_3	TGCTGCTGCTGCAAGAGCCA
Atrx_4	CAACAAAATGGCGTCGGCAT
Atrx_5	TCGGCCCAACAAAATGGCGT
Atrx_6	GCGGTAGCGGACTCTGAGCT
Atrx_7	AGCGGTAGCGGACTCTGAGC
Atrx_8	CAAGCCTCGGCCCAACAAAA
Atrx_9	TGGCGCCGAGGAGCGCAGAA
Atxn7_1	CCGGGATGCGAGCGCCCGCA
Atxn7_10	GCCCGCAGGGTGGGCAGCCG
Atxn7_2	GATGCGAGCGCCCGCAGGGT
Atxn7_3	GGATGCGAGCGCCCGCAGGG
Atxn7_4	CCCTGCGGGCGCTCGCATCC
Atxn7_5	GCCCGCGGCTGCCCACCCTG
Atxn7_6	AAGGAGCGGGGCTGCCGGCT
Atxn7_7	CGCTCGCATCCCGGCCCAGC
Atxn7_8	GCCGGGATGCGAGCGCCCGC
Atxn7_9	CCCGCGGCTGCCCACCCTGC
Atxn7l3_1	TCCAGCCCGCCTCTCCCGGG
Atxn7l3_10	CTCGCGCCGCACCCCCCGCC
Atxn7l3_2	ATCCATCCATCCTCCGGTCG
Atxn7l3_3	CGCGCGCGTGCCGCGACCGG
Atxn7l3_4	GCCCGCCTCTCCCGGGCGGG
Atxn7l3_5	CAGCCCGCCTCTCCCGGGCG
Atxn7l3_6	GCGCGCGCGCGTGCCGCGAC
Atxn7l3_7	AGCCCGCCTCTCCCGGGCGG
Atxn7l3_8	TCGCGCCGCACCCCCCGCCC
Atxn7l3_9	CCAGCCCGCCTCTCCCGGGC
Aurka_1	GATCGCTTGGAGGCTTCGGT
Aurka_10	GGAAAGGGACATGGCTGTTG
Aurka_2	CATGTCCCTTTCCAACTCAC
Aurka_3	GCAGGTTCCTGCCTGTGAGT
Aurka_4	TCCCTTTCCAACTCACAGGC
Aurka_5	GAAAGGGACATGGCTGTTGA
Aurka_6	CTGTGAGTTGGAAAGGGACA
Aurka_7	TTCCTGCCTGTGAGTTGGAA
Aurka_8	ATCGCTTGGAGGCTTCGGTC
Aurka_9	TCCTGCCTGTGAGTTGGAAA
Aurkb_1	AAGCCGCAGCCTACGCCACT
Aurkb_10	TGCGGCTTTGCGGGGAACTG
Aurkb_2	GCGTAGGCTGCGGCTTTGCG
Aurkb_3	GTGCGAGCGCCTAGTGGCGT
Aurkb_4	GGGGGCTGCAGTGGTCCACG
Aurkb_5	GCGCCTAGTGGCGTAGGCTG
Aurkb_6	CGGCTTTGCGGGGAACTGCG
Aurkb_7	GGCTTTGCGGGGAACTGCGG
Aurkb_8	TGGCGTAGGCTGCGGCTTTG
Aurkb_9	GGGAACTGCGGGGGCTGCAG
Aurkc_1	TCACCCACCCAGGGACACAC
Aurkc_10	CTTGAGTGCGGCAGTGCTAG
Aurkc_2	GACACACGGGACACACACAC
Aurkc_3	TGTCCCGTGTGTCCCTGGGT
Aurkc_4	GTGTGTGTCCCGTGTGTCCC
Aurkc_5	TGTGTGTCCCGTGTGTCCCT
Aurkc_6	GTGTCCCGTGTGTCCCTGGG
Aurkc_7	GGTGGGTGAGACATTCCGGG
Aurkc_8	CCTGGGTGGGTGAGACATTC
Aurkc_9	CTAGCACTGCCGCACTCAAG
Babam1_1	AGGCTACAGAGTGGAACCTG
Babam1_10	GCAGGTTCCACTCTGTAGCC
Babam1_2	GCGGTGCCCAGGCTACAGAG
Babam1_3	TTCCTAGAGTCCTGATTGAC
Babam1_4	ACTCTGTAGCCTGGGCACCG
Babam1_5	GGCCAGTCAATCAGGACTCT
Babam1_6	GGCACCGCGGCCAGTCAATC
Babam1_7	GAGTCCTGATTGACTGGCCG
Babam1_8	CAGGTTCCACTCTGTAGCCT
Babam1_9	ATTGACTGGCCGCGGTGCCC
Babam2_1	CAGTAACCGGCGACTAGACG
Babam2_10	GCGCAGGTCGGTGCGTCGGT
Babam2_2	CCTGTACCCCGTCTAGTCGC
Babam2_3	CAGGTCGGTGCGTCGGTCGG
Babam2_4	TCAGTAACCGGCGACTAGAC
Babam2_5	TCGCGCGCAGGTCGGTGCGT
Babam2_6	CCGGCGACTAGACGGGGTAC
Babam2_7	ATCAGTAACCGGCGACTAGA
Babam2_8	CGCAGGTCGGTGCGTCGGTC
Babam2_9	GCAGGTCGGTGCGTCGGTCG
Bahd1_1	GGGAACCGCGAGCGGCGTAG
Bahd1_10	GGGCGGGGCAGGCGGCCGGA
Bahd1_2	GCGAGCGGCGTAGCGGATCC
Bahd1_3	GCGTAGCGGATCCCGGAGCC
Bahd1_4	GCCCCCGCTGCTCGCCCGTC
Bahd1_5	GGCCGGACGGGCGAGCAGCG
Bahd1_6	GGCGGGGCAGGCGGCCGGAC
Bahd1_7	ACGGGCGAGCAGCGGGGGCC
Bahd1_8	AGCAGCGGGGGCCGGGCTCC
Bahd1_9	GCCGGACGGGCGAGCAGCGG
Banp_1	TGTGGGCTGCGGAATTCTCG
Banp_10	CGGGAGCTGCAATTACCGTG
Banp_2	AATTCTCGTGGTGTTTGTCG
Banp_3	TTGTCGGGGAGCTGCGATAA
Banp_4	TGCAATTACCGTGTGGGCTG
Banp_5	GAATTCTCGTGGTGTTTGTC
Banp_6	GGAATTCTCGTGGTGTTTGT
Banp_7	CGAGAATTCCGCAGCCCACA
Banp_8	GGGAGCTGCAATTACCGTGT
Banp_9	GGCTGCTTCTCTCGCGAGGA
Bap1_1	GGCGCGGCCCGTTGTCTGTG
Bap1_10	GGGCGGTGGGCGCTCCCGGT
Bap1_2	CGCGGCCCGTTGTCTGTGCG
Bap1_3	GCGCGGCCCGTTGTCTGTGC
Bap1_4	GGGCTGAGAAGCCCTAAGGG
Bap1_5	GCGGGGCTGAGAAGCCCTAA
Bap1_6	GGGAGCGCCCACCGCCCTTA
Bap1_7	TGAGAAGCCCTAAGGGCGGT
Bap1_8	AACCCGCGCCGCCCCCAACC
Bap1_9	GGCGGTGGGCGCTCCCGGTT
Bard1_1	CCGCCGGATCCTGCTGCGTG
Bard1_10	TGCGTGCGGAGTCTCTGAAT
Bard1_2	TGCGGAGTCTCTGAATTGGT
Bard1_3	CTGAATTGGTCGGACGCCTC
Bard1_4	GTCGGACGCCTCCGGCTCGG
Bard1_5	CGTTTCAGCCTCCGAGCCGG
Bard1_6	CCGCGTTTCAGCCTCCGAGC
Bard1_7	TCAGAGACTCCGCACGCAGC
Bard1_8	ACTCCGCACGCAGCAGGATC
Bard1_9	TTGGTCGGACGCCTCCGGCT
Baz1a_1	AGAGGCGGGGAAGTGCCGGC
Baz1a_10	CGGAGCCCGGCAGTGGCAGC
Baz1a_2	GGCGGGACGCGATCCCCGCG
Baz1a_3	GAGAGGCGGGGAAGTGCCGG
Baz1a_4	CCCGGGAGCGCGGAGAGGCG
Baz1a_5	GCGCGGGGATCGCGTCCCGC
Baz1a_6	GCGGAGAGGCGGGGAAGTGC
Baz1a_7	TGCCACTGCCGGGCTCCGCG
Baz1a_8	CCACTGCCGGGCTCCGCGCG
Baz1a_9	CCCCGCGCGGAGCCCGGCAG
Baz1b_1	TGTGCGCTGGCCCGGCAGCG
Baz1b_10	TCCTCTCCAGCGGGCACGGG
Baz1b_2	TGCGCTGGCCCGGCAGCGGG
Baz1b_3	CCTTCCTCCCCCCCGCTGCC
Baz1b_4	GTGCGCTGGCCCGGCAGCGG
Baz1b_5	CCCTTCCTCCCCCCCGCTGC
Baz1b_6	GCGCTGGCCCGGCAGCGGGG
Baz1b_7	CTGTGCGCTGGCCCGGCAGC
Baz1b_8	AGGAAATTATTGAAAAATGG
Baz1b_9	GGAAATTATTGAAAAATGGC
Baz2a_1	CGTTCGCAGGAAGCATACAT
Baz2a_10	TTGGGTCTTGCTTCAATTGA
Baz2a_2	ATCCTGTCCAACTATGGGCT
Baz2a_3	TGTTGGATCCTGTCCAACTA
Baz2a_4	GTTGGATCCTGTCCAACTAT
Baz2a_5	TTCCCAGCCCATAGTTGGAC
Baz2a_6	GATCCTGTCCAACTATGGGC
Baz2a_7	GCGAGTTCCCAGCCCATAGT
Baz2a_8	GTTCAGGCTGTGTCGTTCGC
Baz2a_9	CTTCAATTGAAGGCTACTGT
Baz2b_1	AGCCAGGGCTTTCGCGATCA
Baz2b_10	ACTAATCAGAGAGCGAGCGG
Baz2b_2	ATCCGTGATCGCGAAAGCCC
Baz2b_3	GAAAGTCTAGGGAGTTGGAG
Baz2b_4	CGGCGGAAGACGGGGACGGA
Baz2b_5	GCGGCGGAAGACGGGGACGG
Baz2b_6	GACGGGGACGGAGGGAGCCA
Baz2b_7	AGTCTAGGGAGTTGGAGTGG
Baz2b_8	GGAACTAATCAGAGAGCGAG
Baz2b_9	AACTCCCTAGACTTTCTGGC
Bcor_1	GAGCTCCCAGCGGCAAGGTG
Bcor_10	GACCGAGCTCTTCGGCCGAG
Bcor_2	AGCTCGGTCGCCGTTCGGCC
Bcor_3	GCGACCGAGCTCTTCGGCCG
Bcor_4	CGAAGAGCTCGGTCGCCGTT
Bcor_5	CGAACGGCGACCGAGCTCTT
Bcor_6	TCCCCCTCGGCCGAAGAGCT
Bcor_7	GTGAGGCAGAGCTGCGCTCC
Bcor_8	GAGCTGCGCTCCGGGCCGAA
Bcor_9	GGTGAGGCAGAGCTGCGCTC
Bcorl1_1	GGGAGGGCTCAGCAAAGCGG
Bcorl1_10	CGCGGCGAGCGAAAGAGTGA
Bcorl1_2	GGAACTGAGAGGAAGAAGGG
Bcorl1_3	GAAGGGAGGGCTCAGCAAAG
Bcorl1_4	GGAGAGACAGAGCCACACAC
Bcorl1_5	GCCGCGGCGCTGCCAGTGTG
Bcorl1_6	CTAGGAACTGAGAGGAAGAA
Bcorl1_7	TCTAGGAACTGAGAGGAAGA
Bcorl1_8	CCTCACTCTTTCGCTCGCCG
Bcorl1_9	GTCGGACTCTAGGAACTGAG
Bmi1_1	TCGGGGCCTCTCCTCCTCCT
Bmi1_10	GAGGAGAGGCCCCGAGGAGG
Bmi1_2	GAGGAGGAGGAGAGGCCCCG
Bmi1_3	GCTGCGCCGAGGAGGAGGAG
Bmi1_4	AGGCGGCGGCTGCGCCGAGG
Bmi1_5	GAGGAGGAGAGGCCCCGAGG
Bmi1_6	CGGCGGCTGCGCCGAGGAGG
Bmi1_7	GAGAGGCCCCGAGGAGGCGG
Bmi1_8	CCTCCGCCGCCGCCTCCTCG
Bmi1_9	GGGAGGCGGCGGCTGCGCCG
Bptf_1	AGAAACAAGATGGCGGCTGC
Bptf_10	GAATTGCCGGGGCCCCGCTC
Bptf_2	AGAGGGAAGAAACAAGATGG
Bptf_3	GATGGCGGCTGCAGGCGATC
Bptf_4	AGGCTCAGTCCGAATTGCCG
Bptf_5	CGGCTGCAGGCGATCCGGAG
Bptf_6	GAAGGCTCAGTCCGAATTGC
Bptf_7	AAGGCTCAGTCCGAATTGCC
Bptf_8	GCTGCAGGCGATCCGGAGCG
Bptf_9	GGAGCGGGGCCCCGGCAATT
Brca1_1	ATCCGTACTTCCAAGCGCCG
Brca1_10	GAAAAGGTGAGACAGCCCTG
Brca1_2	AGGATCCAGCACCTCTCTTG
Brca1_3	GGACGGAGAAGCCCCAAGAG
Brca1_4	GTACTTCCAAGCGCCGAGGA
Brca1_5	GTCCTCGGCGCTTGGAAGTA
Brca1_6	TCTTGGGGCTTCTCCGTCCT
Brca1_7	AGAGGATCCAGCACCTCTCT
Brca1_8	GAGGATCCAGCACCTCTCTT
Brca1_9	GCTTCTCCGTCCTCGGCGCT
Brca2_1	GCTGCGGGAGCGGAGCGGGT
Brca2_10	TCGGTGCGGCCGGGTGTGGC
Brca2_2	CCCTCACGGCCTCACGACCC
Brca2_3	GGGAGCGGAGCGGGTCGGTG
Brca2_4	GAGCGCACGCCCGCCACACC
Brca2_5	GCGTGCGCTCCGGGGTCGTG
Brca2_6	CGGAGCGGGTCGGTGCGGCC
Brca2_7	TGTGGCGGGCGTGCGCTCCG
Brca2_8	GCGGAGCGGGTCGGTGCGGC
Brca2_9	CGGGTCGGTGCGGCCGGGTG
Brcc3_1	AAAGAAGATGGCGGTGCAGG
Brcc3_10	AACAAAATAAAACACCTCAA
Brcc3_2	CGGAAAGAAGATGGCGGTGC
Brcc3_3	GGTGGTGCAAGCTGTGCAGG
Brcc3_4	GCAGGTGGTGCAAGCTGTGC
Brcc3_5	GCGCCCTTGGCGGACGTGAG
Brcc3_6	CGTGAGCGGAAAGAAGATGG
Brcc3_7	GGACGTGAGCGGAAAGAAGA
Brcc3_8	GAGCATGGTTGAGACAAACT
Brcc3_9	GGATCCAAATCACATCCCTA
Brd1_1	AGCTGCTCGGACGCCTGCCG
Brd1_10	GGCCGGCTGAGGCCGGCTCG
Brd1_2	GACGCGGACGCGGAGCTGCT
Brd1_3	CCGCGTCCGCGTCCTCCGCC
Brd1_4	GGAGCGAGCAGCGCCTCGGC
Brd1_5	CTGGGGAGCGAGCAGCGCCT
Brd1_6	CCGGGCGGAGGACGCGGACG
Brd1_7	GCCCGGCCGGGCGGAGGACG
Brd1_8	CTCGGGGCCCGGCCGGGCGG
Brd1_9	CCGCATTGTTTGCTTCGCTG
Brd2_1	CATGCTGAACTCGTACCGAG
Brd2_10	CCCGGCCTCCCTTGCGCCTG
Brd2_2	AACTCGTACCGAGAGGCGAG
Brd2_3	ACTCGTACCGAGAGGCGAGT
Brd2_4	CTCGTACCGAGAGGCGAGTG
Brd2_5	TCGTACCGAGAGGCGAGTGG
Brd2_6	CGTACCGAGAGGCGAGTGGG
Brd2_7	GTACCGAGAGGCGAGTGGGG
Brd2_8	CGTCCCCCCCACTCGCCTCT
Brd2_9	GGCGACCACAGGCGCAAGGG
Brd3_1	GCTCCAGCGCCGTCTGCTCC
Brd3_10	GCCGCCGCCCAGAGTGTACA
Brd3_2	CCGCGCGGGCCGGGAGCAGA
Brd3_3	AAAGGCGTACTTGGCCTAGG
Brd3_4	GAAAAAGGCGTACTTGGCCT
Brd3_5	AAACGAGAAAAAGGCGTACT
Brd3_6	TGTACAAGGAAACGAGAAAA
Brd3_7	GGGCCGGGAGCAGACGGCGC
Brd3_8	GTTTCCTTGTACACTCTGGG
Brd3_9	TCCTTGTACACTCTGGGCGG
Brd4_1	CAGCCGAGGAACCGAAGCAG
Brd4_10	TGGTGACATCAGTGCGCTGG
Brd4_2	CCGCCACTGCTTCGGTTCCT
Brd4_3	CTGCTTCGGTTCCTCGGCTG
Brd4_4	GTTCTGCTCTCCCGCAGCCG
Brd4_5	TGCTTCGGTTCCTCGGCTGC
Brd4_6	CGCAGCCGCCGCCACTGCTT
Brd4_7	CCGAGGAACCGAAGCAGTGG
Brd4_8	AGGAACCGAAGCAGTGGCGG
Brd4_9	CGAAGCAGTGGCGGCGGCTG
Brd7_1	AAAAAAAAAAAACCACGCGC
Brd7_10	TCGCCACTGGTGTCGCGCTT
Brd7_2	GAAAAAAAAAAAACCACGCG
Brd7_3	GTGAGGGACCTCGCGCCGCC
Brd7_4	CTTCGGTCGCGTCCCGCGCG
Brd7_5	CGTGAGGGACCTCGCGCCGC
Brd7_6	GGCACGCGCCCGGCGGCGCG
Brd7_7	CGACCGAAGCGCGACACCAG
Brd7_8	AGCGCGACACCAGTGGCGAG
Brd7_9	GCGCGACACCAGTGGCGAGA
Brd8_1	AAGGCCTTGACTATAAAAGG
Brd8_10	AGACTAGCATCCCAATTCTC
Brd8_2	AGGCCTTGACTATAAAAGGG
Brd8_3	TGCTAGTCTCAACTCTACAA
Brd8_4	AAAGGCCTTGACTATAAAAG
Brd8_5	CCGGGACAGGCAGTGAGTAT
Brd8_6	CAAAGGCCTTGACTATAAAA
Brd8_7	CCGATACTCACTGCCTGTCC
Brd8_8	GCCAAGATGGCGACCGGGAC
Brd8_9	TCGAAGCCAAGATGGCGACC
Brd9_1	GCCCATGGCTGAGATAGCAC
Brd9_10	CAAAAAGCACAAGAAGCACA
Brd9_2	GCACGGGATCCGGTGAGAAG
Brd9_3	TGCCCATGGCTGAGATAGCA
Brd9_4	TCCCGTGCTATCTCAGCCAT
Brd9_5	GGCTGAGATAGCACGGGATC
Brd9_6	ATCCCGTGCTATCTCAGCCA
Brd9_7	ATCCGGTGAGAAGCGGCTGC
Brd9_8	TACCGGCAGCCGCTTCTCAC
Brd9_9	AAAGCACAAGAAGCACAAGG
Brdt_1	CAGTGCAGGACCGTCGCTCC
Brdt_10	GTGCAAACTGAAAGGGTGAT
Brdt_2	CGCTCCCGGTTCTCCACCGG
Brdt_3	TGCACTAGATGAAGCAGTGC
Brdt_4	GCGGCCACCGGTGGAGAACC
Brdt_5	CGGTGGAGAACCGGGAGCGA
Brdt_6	CGTCGCTCCCGGTTCTCCAC
Brdt_7	GGCGGCCACCGGTGGAGAAC
Brdt_8	CGAGAGCTGGCGGCCACCGG
Brdt_9	GGGCGAGAGCTGGCGGCCAC
Brms1_1	ACTGTTCCGGAGATCAACGG
Brms1_10	GGCGGCGGCGTTCACACCCT
Brms1_2	AGCACTGTTCCGGAGATCAA
Brms1_3	GTTCCGGAGATCAACGGCGG
Brms1_4	ACGCCGCCGCCGTTGATCTC
Brms1_5	CGGCGGCGGCGTTCACACCC
Brms1_6	AATCCTGCGCAGCACTGTTC
Brms1_7	CCGGAGAGCTGTCCGACCCA
Brms1_8	GCGGCGTTCACACCCTGGGT
Brms1_9	CCCGGAGAGCTGTCCGACCC
Brms1l_1	GGGTTTCGGATCCAGCTCGG
Brms1l_10	CAGCCCGGCCACTGCCGCTT
Brms1l_2	GACCCACCCGGCCACCGAGC
Brms1l_3	TTCGGATCCAGCTCGGTGGC
Brms1l_4	CGGCGCGCCCTTCACCGAAG
Brms1l_5	GCCCTTCACCGAAGCGGCAG
Brms1l_6	GCCACTGCCGCTTCGGTGAA
Brms1l_7	GCCGAACGCCCCGACCCACC
Brms1l_8	ATCCAGCTCGGTGGCCGGGT
Brms1l_9	TCGGATCCAGCTCGGTGGCC
Brpf1_1	AGGCGGCACAGGAACAGCAG
Brpf1_10	CGGGACAATGGGGGGGCTCC
Brpf1_2	GAACAGCAGCGGCGAGACCG
Brpf1_3	CAGCAGCGGCGAGACCGTGG
Brpf1_4	GTGCCGCCGGGACAATGGGG
Brpf1_5	TGCCACAGCCTTTGCCGCCA
Brpf1_6	GGGGCTCCTGGAGGCGGCAC
Brpf1_7	CGGCGAGACCGTGGCGGCAA
Brpf1_8	GCTGTTCCTGTGCCGCCTCC
Brpf1_9	GACAATGGGGGGGCTCCTGG
Brpf3_1	CCCTCCTCCCCCGGGAGAGG
Brpf3_10	CCTCCCCCGGGAGAGGCGGC
Brpf3_2	GGCCCGGCCGCCTCTCCCGG
Brpf3_3	TCCCCCTCCTCCCCCGGGAG
Brpf3_4	TCCATTCCCCCTCCTCCCCC
Brpf3_5	GGGCCCGGCCGCCTCTCCCG
Brpf3_6	CTCCATTCCCCCTCCTCCCC
Brpf3_7	CCGCCTCTCCCGGGGGAGGA
Brpf3_8	CGGGCCCGGCCGCCTCTCCC
Brpf3_9	CCGGCCGCCTCTCCCGGGGG
Brwd1_1	CTGAGGAGCTGGGGGTACGC
Brwd1_10	AGGCCGCGCCGAGGCCTGAC
Brwd1_2	GCGCGCGCCTGAGGAGCTGG
Brwd1_3	GGCGCGCGCCTGAGGAGCTG
Brwd1_4	CGGCGTACCCCCAGCTCCTC
Brwd1_5	GCGGCGGCGGCGCGCGCCTG
Brwd1_6	CGGCGCGCGCCTGAGGAGCT
Brwd1_7	CGCGCACGGCATGGCGGCGG
Brwd1_8	GGGGGTACGCCGGCCCGGTC
Brwd1_9	GAGCTGGGGGTACGCCGGCC
Brwd3_1	ATATTCTAGCCCAAGAGCTG
Brwd3_10	TAGCCCAAGAGCTGAGGAGG
Brwd3_2	TCTTGGGCTAGAATATCTAT
Brwd3_3	CTCTTGGGCTAGAATATCTA
Brwd3_4	CCTCCGCCTCCTCAGCTCTT
Brwd3_5	TCCTCCGCCTCCTCAGCTCT
Brwd3_6	ATCCGAGAGAGACCGAAACT
Brwd3_7	AATCCGAGAGAGACCGAAAC
Brwd3_8	CGAAACTGGGACGAAGAGTG
Brwd3_9	TTCTAGCCCAAGAGCTGAGG
Bub1_1	CCCCTAACCCCGAGTCTCGA
Bub1_10	GAGTTTGGTCGGCGGCTGGT
Bub1_2	GCCGGCGGCCTTCGAGACTC
Bub1_3	CCGGCGGCCTTCGAGACTCG
Bub1_4	CGCCGGCGGCCTTCGAGACT
Bub1_5	CTGATGGGGAGTTTGGTCGG
Bub1_6	CCTTCGAGACTCGGGGTTAG
Bub1_7	ACTCGGGGTTAGGGGCTGAT
Bub1_8	GCCTTCGAGACTCGGGGTTA
Bub1_9	GGCCTTCGAGACTCGGGGTT
Carm1_1	CCACCGCCACCGCCGCACCC
Carm1_10	CGCGCTGCCAGCCTCGGCCT
Carm1_2	CTCGGCCTCGGCCTGCGCGG
Carm1_3	GGCCTCGGCCTGCGCGGCGG
Carm1_4	CCACCGCCGCACCCGGGCCC
Carm1_5	GCCACCGCCACCGCCGCACC
Carm1_6	GGCGGCGGCGGCCTGGGCCC
Carm1_7	GGCCTGCGCGGCGGCGGCAG
Carm1_8	CGCCGCTGCCGCCGCCGCGC
Carm1_9	GGCCTCGGCCTCGGCCTGCG
Cbx1_1	CGTACCGCAGGCCCCGCTAA
Cbx1_10	CCGCTGAAGCGGCGTACCGC
Cbx1_2	GCTGAGGGGAGGGCCGTTAG
Cbx1_3	GGCGGGCCGCGCAGAGTGAG
Cbx1_4	CTGAGGGGAGGGCCGTTAGC
Cbx1_5	AGGGCCGTTAGCGGGGCCTG
Cbx1_6	TGAGGGGAGGGCCGTTAGCG
Cbx1_7	AGTCGACCGTCCCGCTGAAG
Cbx1_8	CCTGCGGTACGCCGCTTCAG
Cbx1_9	AAAGAGCCTCTCACTCTGCG
Cbx2_1	AGCCGGGGTCTGCGGGGCGC
Cbx2_10	CCGCTTGCTCAGGATGCACT
Cbx2_2	GAGCCGGGGTCTGCGGGGCG
Cbx2_3	ATGGAGGAGCTGAGCAGCGT
Cbx2_4	CATGGAGGAGCTGAGCAGCG
Cbx2_5	CTCCATGCCGCCGCCCGCCG
Cbx2_6	CGCGGCGGGCGGCGGCATGG
Cbx2_7	TGCGGGGCGCGGGCCGCGGC
Cbx2_8	GGCCGCGGCGGGCGGCGGCA
Cbx2_9	TTGTGTGCAGCAGTGAGCCG
Cbx3_1	TCGGTTCAGCCACATCCGAG
Cbx3_10	GTTCAGCCACATCCGAGGGG
Cbx3_2	CTTCGGTTCAGCCACATCCG
Cbx3_3	TTCGGTTCAGCCACATCCGA
Cbx3_4	GCGCCCCCTCCCCTCGGATG
Cbx3_5	GTGGCTGAACCGAAGCGCGC
Cbx3_6	GGGAGACTCTGCAGGATCCG
Cbx3_7	GCTGAACCGAAGCGCGCAGG
Cbx3_8	CTGAACCGAAGCGCGCAGGC
Cbx3_9	AGTCTCCCGCCTGCGCGCTT
Cbx4_1	AGCGCGAGCTGAGAGCCGGC
Cbx4_10	CCACTCGCCCCTCAACAGCC
Cbx4_2	GAGCGCGAGCTGAGAGCCGG
Cbx4_3	AGCGAGCGCGAGCTGAGAGC
Cbx4_4	CCGCCGCTGCCTGCACCCGC
Cbx4_5	AGCTGAGAGCCGGCGGGTGC
Cbx4_6	GAGCCGGCGGGTGCAGGCAG
Cbx4_7	CCGGCGGGTGCAGGCAGCGG
Cbx4_8	GCGGGTGCAGGCAGCGGCGG
Cbx4_9	GGTGCAGGCAGCGGCGGCGG
Cbx5_1	GTGGTGCCGCTTTACCACAG
Cbx5_10	CACTTTAGATCTTGGGTAAG
Cbx5_2	ACGGTTCCTCTGTGGTAAAG
Cbx5_3	CACTCACGCTAAGGCCTGCA
Cbx5_4	TAAAGTGATCACTCACGCTA
Cbx5_5	TTACCACAGAGGAACCGTGC
Cbx5_6	AGGCCTGCACGGTTCCTCTG
Cbx5_7	GCGGCGGTAGCGGTGGCTTG
Cbx5_8	GGTTGGCATTGCGCAGAAGG
Cbx5_9	GGCGGTTGGCATTGCGCAGA
Cbx6_1	AGTAGGCGAGCGGGTCTTCG
Cbx6_10	CAGGGAGTATTATGGGCTGT
Cbx6_2	GCGGATCCGGCGTTTAATGA
Cbx6_3	AAGATGGAGCTGTCTGCAGT
Cbx6_4	AGCTGTCTGCAGTAGGCGAG
Cbx6_5	CCGGCGTTTAATGATGGATT
Cbx6_6	GCTGTCTGCAGTAGGCGAGC
Cbx6_7	CCGAATCCATCATTAAACGC
Cbx6_8	CATTAAACGCCGGATCCGCA
Cbx6_9	GACAGCTCCATCTTGCTCAG
Cbx7_1	GTTCAAAAATGGAACGTCGG
Cbx7_10	GGACCCCGTCAGGCTCGTCC
Cbx7_2	CAGGTTCAAAAATGGAACGT
Cbx7_3	CGGCGTGAGGGAACACTAGG
Cbx7_4	AATGGAACGTCGGCGGCGTG
Cbx7_5	GGCGGCGTGAGGGAACACTA
Cbx7_6	GCGGCGTGAGGGAACACTAG
Cbx7_7	CGGCGGCGTGAGGGAACACT
Cbx7_8	ACGTTGCGCAGGTTCAAAAA
Cbx7_9	ATGGAACGTCGGCGGCGTGA
Cbx8_1	AGTCAACATGGAGCTCTCGG
Cbx8_10	GAAGCGGCTGAGGGGGGAAG
Cbx8_2	GGGGAAGCGGCGAGTCAACA
Cbx8_3	GCGAGTCAACATGGAGCTCT
Cbx8_4	AACATGGAGCTCTCGGCGGT
Cbx8_5	ACATGGAGCTCTCGGCGGTG
Cbx8_6	CTCCTGGAAGCGGCTGAGGG
Cbx8_7	GCTCCTGGAAGCGGCTGAGG
Cbx8_8	CAACATGGAGCTCTCGGCGG
Cbx8_9	CATGGAGCTCTCGGCGGTGG
Cdc6_1	GGAGTGTGCACTGAGCGACA
Cdc6_10	GCGGTTCGAGCACGCCGCGT
Cdc6_2	GCTGCTGTAGAATTTGTGGC
Cdc6_3	AGCTGCTGTAGAATTTGTGG
Cdc6_4	GAAGAGTGCAAAGCTCCGCG
Cdc6_5	TGCAGCTGCTGTAGAATTTG
Cdc6_6	GCGGAGCTTTGCACTCTTCA
Cdc6_7	GGGGTTGTGAGCTCTAGAAG
Cdc6_8	TCGAGCACGCCGCGTTGGGA
Cdc6_9	CAGCTCTCTCCTTCCCAACG
Cdc73_1	CCGTGCTGCTGTCGTAGACG
Cdc73_10	CTGTTGGTTCGCGGCGGCGG
Cdc73_2	ACGCGGCCGGCTGTTGAGTG
Cdc73_3	GCTGCTGTCGTAGACGCGGC
Cdc73_4	CGGCCGGCTGTTGAGTGTGG
Cdc73_5	CAGCCGCCACACTCAACAGC
Cdc73_6	CTGTTGAGTGTGGCGGCTGT
Cdc73_7	TGGCGGCTGTTGGTTCGCGG
Cdc73_8	GTGTGGCGGCTGTTGGTTCG
Cdc73_9	CGGCTGTTGGTTCGCGGCGG
Cdk1_1	TGGCCCCAGCCGGGACAGAG
Cdk1_10	ACTGCGGTGTGGCCCCAGCC
Cdk1_2	CACCGCAGTTCCGGACTGCG
Cdk1_3	CGCAGTCCGGAACTGCGGTG
Cdk1_4	CACGCCATACCTCTCTGTCC
Cdk1_5	GTCCGCGCAGTCCGGAACTG
Cdk1_6	CTGGGGCCACACCGCAGTTC
Cdk1_7	GTTGCTGCGTCCGCGCAGTC
Cdk1_8	CATACCTCTCTGTCCCGGCT
Cdk1_9	AACTGCGGTGTGGCCCCAGC
Cdk17_1	GCTGCGGTCTACCCAGCGCC
Cdk17_10	GGCGGCGGGGCGCGGGCTGC
Cdk17_2	CTACCCAGCGCCCGGCAGTC
Cdk17_3	CTGCCGGACTGCCGGGCGCT
Cdk17_4	GCGCGGGCTGCCGGACTGCC
Cdk17_5	GGCGCGGGCTGCCGGACTGC
Cdk17_6	CGAGCCGGGGCGGAGCGAGG
Cdk17_7	GGAGCGAGGCGGCGGGGCGC
Cdk17_8	CCGGGGCGGAGCGAGGCGGC
Cdk17_9	CGGGGCGGAGCGAGGCGGCG
Cdk2_1	ACGGCAGTCCCAGCTCGGGA
Cdk2_10	CCTTGCGTTCCATCCCGAGC
Cdk2_2	GGGACTGCCGTGCTCACCCG
Cdk2_3	CTTGCGTTCCATCCCGAGCT
Cdk2_4	CCAGCTCGGGATGGAACGCA
Cdk2_5	TGGGGGACCCCGGGTGAGCA
Cdk2_6	TGGGACTGCCGTGCTCACCC
Cdk2_7	GAGCACGGCAGTCCCAGCTC
Cdk2_8	CTGGGACTGCCGTGCTCACC
Cdk2_9	TGAGCACGGCAGTCCCAGCT
Cdk3-ps_1	GGCCTTGTAGACCACCCCAT
Cdk3-ps_10	TTCCAGAAGGTAGAGAAGAT
Cdk3-ps_2	AGGTAGAGAAGATCGGAGAG
Cdk3-ps_3	GATCGGAGAGGGGACCTATG
Cdk3-ps_4	AAGGTAGAGAAGATCGGAGA
Cdk3-ps_5	GAAGGTAGAGAAGATCGGAG
Cdk3-ps_6	AGGCCAGGAACAAAGTGACT
Cdk3-ps_7	CGGAGAGGGGACCTATGGGG
Cdk3-ps_8	GACCTATGGGGTGGTCTACA
Cdk3-ps_9	AAGGCCAGGAACAAAGTGAC
Cdk5_1	GGCCGGGAGTCTTAGAACCG
Cdk5_10	TTTCTGCATTGCAGCGGCCG
Cdk5_2	GCCCTCGGTTCTAAGACTCC
Cdk5_3	GGTTCTAAGACTCCCGGCCC
Cdk5_4	CTCCTCTGCAACGCCAGGGC
Cdk5_5	TCCTCTGCAACGCCAGGGCC
Cdk5_6	GCCGGGAGTCTTAGAACCGA
Cdk5_7	CTTAGAACCGAGGGCCCGCA
Cdk5_8	TTAGAACCGAGGGCCCGCAG
Cdk5_9	TCTGCATTGCAGCGGCCGCG
Cdk7_1	TTAAATTCCTGCGGGGTGGA
Cdk7_10	GCGAGTGAGAAACCAGACCC
Cdk7_2	CGGGGTGGAGGGCTTAGCTT
Cdk7_3	AGCTAAGCCCTCCACCCCGC
Cdk7_4	AGGGCTTAGCTTGGGTGCCC
Cdk7_5	CGCTTTAAATTCCTGCGGGG
Cdk7_6	TTTAAATTCCTGCGGGGTGG
Cdk7_7	GAGGGCTTAGCTTGGGTGCC
Cdk7_8	GCGGGGTGGAGGGCTTAGCT
Cdk7_9	TGCGAGTGAGAAACCAGACC
Cdk9_1	CGGAGGGGCCTGGAGTGTGG
Cdk9_10	GTGGCGGGACCGGGAGCGGC
Cdk9_2	TCCCGGTCCCGCCACACTCC
Cdk9_3	CCGCGGAGGGGCCTGGAGTG
Cdk9_4	GCCTGGAGTGTGGCGGGACC
Cdk9_5	GAGTGTGGCGGGACCGGGAG
Cdk9_6	GGAGGGGCCTGGAGTGTGGC
Cdk9_7	GGCCTGGAGTGTGGCGGGAC
Cdk9_8	GCCGCAGCTCCCGCCGCTCC
Cdk9_9	ACCGGGAGCGGCGGGAGCTG
Cdyl_1	GGTAGGAACAGATGTCCTCA
Cdyl_10	GCTGTTTCCAGGCATGATGG
Cdyl_2	GATGTCCTCAAGGAACAAGT
Cdyl_3	TCAGGTGAGTGCTCTTAGGT
Cdyl_4	AGATGTCCTCAAGGAACAAG
Cdyl_5	AGCATCCCACTTGTTCCTTG
Cdyl_6	CATCTCAGGTGAGTGCTCTT
Cdyl_7	GAGGCGATCTTGCTTTGAGG
Cdyl_8	CACTCACCTGAGATGCTCAA
Cdyl_9	ATGGAGGCGATCTTGCTTTG
Cdyl2_1	GGCTTCTGGGGACCTTTACG
Cdyl2_10	GTACGGAGAAGCCGGGGCGC
Cdyl2_2	TTACGAGGTACGGAGAAGCC
Cdyl2_3	GGCTTCTCCGTACCTCGTAA
Cdyl2_4	TTTACGAGGTACGGAGAAGC
Cdyl2_5	CCAAGTTCCGCAGCCTGGCA
Cdyl2_6	CTGGGGACCTTTACGAGGTA
Cdyl2_7	GCAGCCTGGCATGGCTTCTG
Cdyl2_8	TACGAGGTACGGAGAAGCCG
Cdyl2_9	CCAGAAGCCATGCCAGGCTG
Cecr2_1	ATTATATTGTATGGGATTGG
Cecr2_10	GCCGCACGGCCGCGGCGGGA
Cecr2_2	GATTATATTGTATGGGATTG
Cecr2_3	CTGAGTGGATTATATTGTAT
Cecr2_4	ATATTGTATGGGATTGGGGG
Cecr2_5	GCTGAGTGGATTATATTGTA
Cecr2_6	TGGGATTGGGGGCGGCCGCA
Cecr2_7	GGATTATATTGTATGGGATT
Cecr2_8	TGGATTATATTGTATGGGAT
Cecr2_9	CGCACGGCCGCGGCGGGACG
Cenpc1_1	TGGTGGCTGCTGTTTATTTA
Cenpc1_10	CTCCGTTTGACCTAGTGGGC
Cenpc1_2	TTACGGCTGAGTGTTAAGTG
Cenpc1_3	TACGGCTGAGTGTTAAGTGC
Cenpc1_4	GCTAAGCTAGGCTTGTGCGC
Cenpc1_5	AGTGCGGGTCGCGCAGCTCT
Cenpc1_6	GCTAGGCTTGTGCGCAGGCG
Cenpc1_7	AAGTGCGGGTCGCGCAGCTC
Cenpc1_8	CGGCCCACTAGGTCAAACGG
Cenpc1_9	CGCACTTACCAGATGGAACG
Chaf1a_1	CGGCGGCTCAGGCTTCAGTC
Chaf1a_10	GCAGAAGTGACACCGGTGGG
Chaf1a_2	CGGCTCAGGCTTCAGTCGGG
Chaf1a_3	GCGGCGGCTCAGGCTTCAGT
Chaf1a_4	GGGAGGCGGAGTGTGCAGCC
Chaf1a_5	CAGGCTTCAGTCGGGCGGCC
Chaf1a_6	CTCCAACATCTCCGCGACGG
Chaf1a_7	GCAGCAGAAGTGACACCGGT
Chaf1a_8	GGCGGCAGCAGAAGTGACAC
Chaf1a_9	GGCAGCAGAAGTGACACCGG
Chaf1b_1	GCAGTAACTCGGTCCACCCG
Chaf1b_10	AGGTCAGAAGCGCGGAAGCC
Chaf1b_2	TGGACCGAGTTACTGCAGGT
Chaf1b_3	CAGGTAGGTTTGCTGATACC
Chaf1b_4	TGCAGTAACTCGGTCCACCC
Chaf1b_5	CGGGTGGACCGAGTTACTGC
Chaf1b_6	CAAACCTACCTGCAGTAACT
Chaf1b_7	CCCAACCCAGGTCAGAAGCG
Chaf1b_8	CTGCAGTAACTCGGTCCACC
Chaf1b_9	CAGGTCAGAAGCGCGGAAGC
Chd1_1	TCGCGGTCTTGGCGTCATGG
Chd1_10	GCGGCCGATAAGCGGCGGGG
Chd1_2	CGATCGCGGTCTTGGCGTCA
Chd1_3	GTTGCGCTCGATCGCGGTCT
Chd1_4	GGCGTCATGGCGGCTGCCGG
Chd1_5	CTTGGCGTCATGGCGGCTGC
Chd1_6	CCCCGCCGCTTATCGGCCGC
Chd1_7	GGAGGCGACAGCGACCTCGG
Chd1_8	GGCGGAGGCGACAGCGACCT
Chd1_9	CCGGCGGCCGATAAGCGGCG
Chd1l_1	GGCAGCGCCTGCAGGAAGCG
Chd1l_10	TCCTGCACCCGCGTCCGAAG
Chd1l_2	AGGCGCTGCCGGCCGAACAC
Chd1l_3	AAGCGGCTCCGGCCCGTGTT
Chd1l_4	GGCTCCGGCCCGTGTTCGGC
Chd1l_5	CAGGCGCTGCCGGCCGAACA
Chd1l_6	GCTGCCGGCCGAACACGGGC
Chd1l_7	GTTCGGCCGGCAGCGCCTGC
Chd1l_8	GCGCTTCCTGCAGGCGCTGC
Chd1l_9	CGGCTTGCCGCGCTTCCTGC
Chd2_1	GCGTAAAGTGAACCGAAGCA
Chd2_10	AGCTCTCAGAGCTGGGAAGG
Chd2_2	TGCGTAAAGTGAACCGAAGC
Chd2_3	AGCAAAGCGCGCTCTCTCTA
Chd2_4	GCGCGCTTTGCTCCCTGCTT
Chd2_5	CTGAGGCTGCCCGAAAGTTA
Chd2_6	AAGGCAGAGCTCTCAGAGCT
Chd2_7	CCTGAGGCTGCCCGAAAGTT
Chd2_8	GGGAAGGAGGCTCTAGATGG
Chd2_9	GCTGGGAAGGAGGCTCTAGA
Chd3_1	TCCTCCTCCTCGTCCCTCAG
Chd3_10	ACAGGATGGCTTCCCCTCTG
Chd3_2	TTCCCCTCTGAGGGACGAGG
Chd3_3	GGAGGAGATGGTGGTGTCGG
Chd3_4	GGCTTCCCCTCTGAGGGACG
Chd3_5	CCTCCTCCTCGTCCCTCAGA
Chd3_6	GGAGATGGTGGTGTCGGAGG
Chd3_7	CCCTCTGAGGGACGAGGAGG
Chd3_8	GGAGGAGGAGATGGTGGTGT
Chd3_9	CTCCTCCTCGTCCCTCAGAG
Chd4_1	GCGAGACCCAGCGCGACCTG
Chd4_10	GCGGCGAGGAGGAGCTGGAG
Chd4_2	AGCTGGAGCGGGAGTGACAC
Chd4_3	CCTCACCCTAGAGCCGCCTC
Chd4_4	AGACCCAGCGCGACCTGAGG
Chd4_5	CAGGTCGCGCTGGGTCTCGC
Chd4_6	GAGCCGCCTCAGGTCGCGCT
Chd4_7	CGCGACCTGAGGCGGCTCTA
Chd4_8	AGAGCCGCCTCAGGTCGCGC
Chd4_9	GCGCGACCTGAGGCGGCTCT
Chd5_1	CGAGTCCCGCAGCCGGCCGA
Chd5_10	CCGCCACCCTCGGCCGGCTG
Chd5_2	GCTGCGGGACTCGCGCTGCG
Chd5_3	CGGCTGCGGGACTCGCGCTG
Chd5_4	GTCCCGCAGCCGGCCGAGGG
Chd5_5	CGCAGCGCGAGTCCCGCAGC
Chd5_6	GCGAGTCCCGCAGCCGGCCG
Chd5_7	GGCTGCGGGACTCGCGCTGC
Chd5_8	CGCCACCCTCGGCCGGCTGC
Chd5_9	GCGGGGCGCGGTGGGCGGAG
Chd6_1	AGAGAAGAACTTACCTAAAA
Chd6_10	ATGAATGGAGCGGGGCTGAG
Chd6_2	AATAATAGCTGTTTGTATTT
Chd6_3	CGGGCAAGCCCAGCTTGTCG
Chd6_4	GCGGGCAAGCCCAGCTTGTC
Chd6_5	AAGCCCAGCTTGTCGGGGCC
Chd6_6	CCAGCTTGTCGGGGCCAGGC
Chd6_7	CCTGCCTGGCCCCGACAAGC
Chd6_8	CGCGGGCAAGCCCAGCTTGT
Chd6_9	AAATACAAACAGCTATTATT
Chd7_1	GCGTGCTGGGGCCGCGGCGG
Chd7_10	CTGGCGTGCTGGGGCCGCGG
Chd7_2	TGCTGGGGCCGCGGCGGCGG
Chd7_3	CGGTGGCGGCGGCGGCGCGG
Chd7_4	AGCGGTGGCGGCGGCGGCGC
Chd7_5	CGAGCGCGTCCGCACCACCA
Chd7_6	GGGGTTGAGCCGTGGTGGTG
Chd7_7	GCGCAGGCGCTGGCGTGCTG
Chd7_8	GCGCGGGGGTTGAGCCGTGG
Chd7_9	GCGGCGCGGGGGTTGAGCCG
Chd8_1	GTCCTGAACTTCATGGAGCA
Chd8_10	CATCAAAAAGATCCATGATG
Chd8_2	TCAGATTGTCCTGAACTTCA
Chd8_3	TGCCTTGCTCCATGAAGTTC
Chd8_4	CAAGGCAGCTAAGCCTTCAG
Chd8_5	AAGGCAGCTAAGCCTTCAGC
Chd8_6	GTTCCATCTTCTCCCGCTGA
Chd8_7	AAGCCTTCAGCGGGAGAAGA
Chd8_8	GGGTATTTGTTGAAGTTCCG
Chd8_9	CCTTTATTACTCTACCAAGA
Chd9_1	GAATCTGCTTACAGCTATTG
Chd9_10	TGCTGGCCTACTTCCGCAGA
Chd9_2	TCAAAATGTGTATTTGTGGA
Chd9_3	GTGGACGGCTGTGCATCTCT
Chd9_4	TCGGTTGCAGCTTGCTAAAT
Chd9_5	TAAATCAAAATGTGTATTTG
Chd9_6	TTATCAACACATTCCTGCCT
Chd9_7	CATTTCTTTCTGTGCTTTGT
Chd9_8	TTGAGGCAAGAGCTCGTAGG
Chd9_9	CAGCAGACGTAAACTTGCCA
Chek1_1	GCAGCTGGCAAAGGACTGCT
Chek1_10	AACTCCAGCAAAGGACCCAG
Chek1_2	ATTCCTGTGGCAGCTGGCAA
Chek1_3	CAAAGGACTGCTTGGTGAGA
Chek1_4	GAGAAGGGCGTCCTGAACAG
Chek1_5	AGAAGGGCGTCCTGAACAGT
Chek1_6	AAAGGACTGCTTGGTGAGAA
Chek1_7	GGAGTTCTTTCCCACTGTTC
Chek1_8	CCACACTAAACAAGCCCTCT
Chek1_9	GCTGTGCATTTGGATTCCTG
Chrac1_1	GGGGCAATGACACGAGCCGC
Chrac1_10	GAAGATGGCGGACGCGGCCG
Chrac1_2	AGATGGCGGACGCGGCCGTG
Chrac1_3	AGGAAAAGTGCGGGGACCAG
Chrac1_4	CGTGGGGAAGGAAAAGTGCG
Chrac1_5	GGGACGGACGCGGAAGATGG
Chrac1_6	AAGATGGCGGACGCGGCCGT
Chrac1_7	CCGTGGGGAAGGAAAAGTGC
Chrac1_8	GACGCGGAAGATGGCGGACG
Chrac1_9	GGCGGACGCGGCCGTGGGGA
Chtop_1	GCTCTGGGGGCCCAGACGAA
Chtop_10	TTCGTCTGGGCCCCCAGAGC
Chtop_2	TTTGGACACCAAGCGGGAGT
Chtop_3	GGACACCAAGCGGGAGTTGG
Chtop_4	TGGGGGCCCAGACGAAAGGC
Chtop_5	CGGCGCCGCCAACTCCCGCT
Chtop_6	CAAGCGGGAGTTGGCGGCGC
Chtop_7	GCCCTTTCCTGCCTTTCGTC
Chtop_8	CCCAGACGAAAGGCAGGAAA
Chtop_9	GTTGGCGGCGCCGGCTCTGG
Chuk_1	CGGAACCGGCCTTAGACCGG
Chuk_10	GCGGGAGCGCCAGCCGCCTC
Chuk_2	TAGACCGGCGGCGTTGCCTG
Chuk_3	CAACGCCGCCGGTCTAAGGC
Chuk_4	GCCCGGAACCGGCCTTAGAC
Chuk_5	CAGGCAACGCCGCCGGTCTA
Chuk_6	CGCCGGTCTAAGGCCGGTTC
Chuk_7	GCCGCCTCAGGCAACGCCGC
Chuk_8	GCCGGTCTAAGGCCGGTTCC
Chuk_9	ACCGGCGGCGTTGCCTGAGG
Cir1_1	TACGTTCCGAGAAGACCTAG
Cir1_10	TCCGACTCAGACGCCAAGAT
Cir1_2	AGCCAACCGCTAGGTCTTCT
Cir1_3	AGTCGGAGAAGCCAACCGCT
Cir1_4	TTCCGAGAAGACCTAGCGGT
Cir1_5	CCCCATCTTGGCGTCTGAGT
Cir1_6	CCGACTCAGACGCCAAGATG
Cir1_7	TCGGAACGTAAACAAACTCC
Cir1_8	GGAGCTTCACCGGAACTGCT
Cir1_9	CTCCGACTCAGACGCCAAGA
Cit_1	GCGGGGCGAATGTAAGCCGG
Cit_10	ACGTTGGGGCGGGAGACTCA
Cit_2	ACTCACACTCCGCAGACCCC
Cit_3	AGCGGGGCGAATGTAAGCCG
Cit_4	GAGCGGGGCGAATGTAAGCC
Cit_5	GGAGCGGGGCGAATGTAAGC
Cit_6	GAATGTAAGCCGGGGGTCTG
Cit_7	TGTCTGTTGGGGGATTGGAG
Cit_8	TTGGGGCGGGAGACTCAGGG
Cit_9	GTGTGTGTCTGTTGGGGGAT
Clns1a_1	AGAGGCGAGTACCGCAATCG
Clns1a_10	CGGCTCGCACGGAGCTGCCC
Clns1a_2	CTCGCCTCTCTCGGTTCGCG
Clns1a_3	CTCCGTGCGAGCCGCGATTG
Clns1a_4	CGCTCCACGCGAACCGAGAG
Clns1a_5	ATTGCGGTACTCGCCTCTCT
Clns1a_6	GCGTGGAGCGATGCTTTCCC
Clns1a_7	GGCTACGACTACTGCTTCCG
Clns1a_8	TTTGAGGAAGCTCATTGCCG
Clns1a_9	TACCGCAATCGCGGCTCGCA
Clock_1	TGGAGAGAGGAAACCCCGGA
Clock_10	GCAATCACGGACTCGGCTGG
Clock_2	CGGGGTTTCCTCTCTCCAGC
Clock_3	TCCTTCGCGCTCTCGCCGTC
Clock_4	CTTCGCGCTCTCGCCGTCCG
Clock_5	CCCGGACGGCGAGAGCGCGA
Clock_6	GCGAGAGCGCGAAGGAAATC
Clock_7	CGGCTGGAGAGAGGAAACCC
Clock_8	GGCGGCTACCGGCTGGAGAG
Clock_9	CCTTCGCGCTCTCGCCGTCC
Crb2_1	GCCGAGCAGAGGGTTCCCGC
Crb2_10	TCCACCTCGTCAGTGCTGGT
Crb2_2	TGCGGGAACCCTCTGCTCGG
Crb2_3	AGCAGAGGGTTCCCGCAGGC
Crb2_4	GCCTGCGGGAACCCTCTGCT
Crb2_5	GCGCGGAGCCCGCCGAGCAG
Crb2_6	GCGGGAACCCTCTGCTCGGC
Crb2_7	CGCGGAGCCCGCCGAGCAGA
Crb2_8	GAGGGTTCCCGCAGGCAGGC
Crb2_9	CCTCGTCAGTGCTGGTTGGA
Crebbp_1	TCTTGTCGCGGATCCGACCG
Crebbp_10	GTTGTGGGGCCCGGGACCGG
Crebbp_2	CGGTCGGATCCGCGACAAGA
Crebbp_3	CAACAGCCGCCATCTTGTCG
Crebbp_4	CATCTTGTCGCGGATCCGAC
Crebbp_5	GTAGATCGCGCTCGAAGCCC
Crebbp_6	ATCGCGCTCGAAGCCCCGGT
Crebbp_7	GGCTTCGAGCGCGATCTACT
Crebbp_8	CGCGATCTACTCGGCCCCGC
Crebbp_9	ATCTTGTCGCGGATCCGACC
Csnk2a1_1	CCCATCAGGCATACAAACGA
Csnk2a1_10	TGATATAAAGCCAGTCGGCG
Csnk2a1_2	TGGTTTGACACAGCCGAAGA
Csnk2a1_3	CCATCGTTTGTATGCCTGAT
Csnk2a1_4	TGCAGGAAACACGCCATCTT
Csnk2a1_5	CAAAACTTCAGCGTCCCATC
Csnk2a1_6	ACCATCGTTTGTATGCCTGA
Csnk2a1_7	TTTGTCTAGTCACCTATCAC
Csnk2a1_8	TTTAAGTCAGAACCTGTGAT
Csnk2a1_9	CGGCTGGTCGCTCTCTCGCT
Ctbp1_1	GCGGTGGCGGCTCGGCACGG
Ctbp1_10	CGGCGGTGGCCGGGCGCAGG
Ctbp1_2	GTCGGTCGGAGCGCGGCTGG
Ctbp1_3	TCGGAGCGCGGCTGGCGGCG
Ctbp1_4	GAGCGCGGCTGGCGGCGCGG
Ctbp1_5	GTGGCGGCTCGGCACGGCGG
Ctbp1_6	CTGGCGGCGCGGTGGCGGCT
Ctbp1_7	GGCGCGGTGGCGGCTCGGCA
Ctbp1_8	CGCGGCTGGCGGCGCGGTGG
Ctbp1_9	GGCTCGGCACGGCGGTGGCC
Ctbp2_1	GAGGAGCAAGAGACCGAGCT
Ctbp2_10	GGAGGAGCAAGAGACCGAGC
Ctbp2_2	CGGCCGCAGCTGGCTCCTCT
Ctbp2_3	GTGGCTCGGGAGCGGCCCAG
Ctbp2_4	GCGCGGCATGGCTCCCAGCT
Ctbp2_5	AGCTCGGTCTCTTGCTCCTC
Ctbp2_6	CCAGAGGAGCCAGCTGCGGC
Ctbp2_7	GAGGAGCCAGCTGCGGCCGG
Ctbp2_8	CGGCCCAGAGGAGCCAGCTG
Ctbp2_9	CTTGCTCCTCCGGCCGCAGC
Ctcf_1	GGCCACCTGGCGTCCCCGGC
Ctcf_10	GCGGGCGCGCGGAGCCGGCC
Ctcf_2	GCGACCAGCAGCAGCCGGTG
Ctcf_3	AGCTGCTTCTTTGGCGGCAG
Ctcf_4	CGACCAGCAGCAGCCGGTGC
Ctcf_5	CCGGCTCCGCGCGCCCGCAC
Ctcf_6	GCGCCCGCACCGGCTGCTGC
Ctcf_7	CAGCAGCCGGTGCGGGCGCG
Ctcf_8	CAGCGGCGACCAGCAGCAGC
Ctcf_9	CGGGCGCGCGGAGCCGGCCG
Ctcfl_1	AAGAGCAATTTAGCACGAGG
Ctcfl_10	CCTGCGCAGGGCTCTGGTAG
Ctcfl_2	ACGAAGAGCAATTTAGCACG
Ctcfl_3	CAATTTAGCACGAGGTGGCA
Ctcfl_4	AGGGCTCTGGTAGAGGGAGG
Ctcfl_5	GCTCTGGTAGAGGGAGGTGG
Ctcfl_6	GGCCTGGACTGTTGACCGCG
Ctcfl_7	TTTAGCACGAGGTGGCAAGG
Ctcfl_8	CCTCTACCAGAGCCCTGCGC
Ctcfl_9	GTGGCAAGGTGGCGGCCACG
Ctr9_1	TTACCACACCTCACACCCAG
Ctr9_10	GCTCCGCTGGGTGTGAGGTG
Ctr9_2	TGGTCTCCGGCAGCTCCGCT
Ctr9_3	GCAGAGGAGAAGCTGGTCTC
Ctr9_4	CGGCAGCTCCGCTGGGTGTG
Ctr9_5	CTCACACCCAGCGGAGCTGC
Ctr9_6	GCGGACAGCAGAGGAGAAGC
Ctr9_7	CTGGTCTCCGGCAGCTCCGC
Ctr9_8	CCCGGCTTCCAGCCTTACAG
Ctr9_9	GAGGTGTGGTAACCTCTGTA
Cul1_1	ACGCCGTCGCCCGAGCGTCG
Cul1_10	TCCGGGCGCCCCCCGACGCT
Cul1_2	CCGGAGATGCGGGTGAGTAG
Cul1_3	GCCGTCGCCCGAGCGTCGGG
Cul1_4	CGCTACTCACCCGCATCTCC
Cul1_5	CGCCGTCGCCCGAGCGTCGG
Cul1_6	GCCCCCCGACGCTCGGGCGA
Cul1_7	ACACGCCGTCGCCCGAGCGT
Cul1_8	TCGGGGGGCGCCCGGAGATG
Cul1_9	CCGCTACTCACCCGCATCTC
Cul2_1	GGCTGTCAGCTCGCGTTCCC
Cul2_10	GAAGCCCCGGGCTCGGAGGG
Cul2_2	CGGGCTCGGAGGGTGGGCGG
Cul2_3	GCTCGGAGGGTGGGCGGCGG
Cul2_4	GACGAAGCCCCGGGCTCGGA
Cul2_5	AAGCCCCGGGCTCGGAGGGT
Cul2_6	CCGCCCACCCTCCGAGCCCG
Cul2_7	GAAGGACGAAGCCCCGGGCT
Cul2_8	GGACGAAGCCCCGGGCTCGG
Cul2_9	GCCGCCCACCCTCCGAGCCC
Cul3_1	GGACAAACATCTCACTGCGC
Cul3_10	CCGCCGCCGCGGCCGCCCAG
Cul3_2	AGAAGGAGGAGGAGGACGTT
Cul3_3	TTTATCGCGCTCCTCCGCGA
Cul3_4	ATCGCGCTCCTCCGCGATGG
Cul3_5	GCGCTCCTCCGCGATGGCGG
Cul3_6	CGCCGCCGCCGCCATCGCGG
Cul3_7	CGCCGCCGCCGCCGCCATCG
Cul3_8	CTCCTCCGCGATGGCGGCGG
Cul3_9	CTCCGCGATGGCGGCGGCGG
Cul4a_1	GCTCTCATGGGCCGCACCAA
Cul4a_10	CAACGGCCTCACCAAGCCCG
Cul4a_2	CCCTCGGAAGGGCAGCGTCT
Cul4a_3	GCGGACGAGGGCCCTCGGAA
Cul4a_4	GCTTGGTGAGGCCGTTGGTG
Cul4a_5	GGCGGACGAGGGCCCTCGGA
Cul4a_6	CCATGGCGGACGAGGGCCCT
Cul4a_7	CGCGGGCTTGGTGAGGCCGT
Cul4a_8	CCAACGCCGCGGGCTTGGTG
Cul4a_9	CCGAGGGCCCTCGTCCGCCA
Cul4b_1	GCTATGAAAAGTGTCTGCCC
Cul4b_10	CCTCAAGTCCGGCGGACCCG
Cul4b_2	CTCAAGTCCGGCGGACCCGG
Cul4b_3	TCGCTCTTACCGGAAGTGCC
Cul4b_4	TCCCAGATCCTGAAGCCCCC
Cul4b_5	ACCCGGGGGCTTCAGGATCT
Cul4b_6	CTCCCAGATCCTGAAGCCCC
Cul4b_7	CGCTCTTACCGGAAGTGCCT
Cul4b_8	CCGGCGGACCCGGGGGCTTC
Cul4b_9	CACTTCCGGTAAGAGCGATG
Cul5_1	CGAGATAAAGTCGTTGCCGG
Cul5_10	CGCTGGGCTTGCACCCGCTT
Cul5_2	CGCCGGCAACGACTTTATCT
Cul5_3	AACGACTTTATCTCGGCTTA
Cul5_4	AGCCGAGATAAAGTCGTTGC
Cul5_5	TCGTTGCCGGCGGCCCAAGC
Cul5_6	GTCGTTGCCGGCGGCCCAAG
Cul5_7	CAACGACTTTATCTCGGCTT
Cul5_8	CGCCACGGACCCTGAGGTGC
Cul5_9	CTTGCACCCGCTTGGGCCGC
Cxxc1_1	CGGCGACAGAGAGACCTTCG
Cxxc1_10	CCGCTGTCTTACGGACTCGA
Cxxc1_2	GGACTCGATGGTCAAGATGG
Cxxc1_3	GAGACCTTCGCGGCTCTAGG
Cxxc1_4	AGAGAGACCTTCGCGGCTCT
Cxxc1_5	AGACCTTCGCGGCTCTAGGT
Cxxc1_6	GGCTTTAGCGGCAAACAAAT
Cxxc1_7	CCATCGAGTCCGTAAGACAG
Cxxc1_8	TACGGACTCGATGGTCAAGA
Cxxc1_9	ACTCCTCACGCCCGGCGCGA
Dapk3_1	GTCCCCGCCCGGTGCCAGCG
Dapk3_10	GGGCCTCGCTGGCACCGGGC
Dapk3_2	GGGCGGGGACTCGATGGCTG
Dapk3_3	GGTTCTCGCGGGGGCCTCGC
Dapk3_4	GGCACCGGGCGGGGACTCGA
Dapk3_5	GCGGGGGCCTCGCTGGCACC
Dapk3_6	TCAGCCATCGAGTCCCCGCC
Dapk3_7	GGGGCCTCGCTGGCACCGGG
Dapk3_8	CGCGGGGGCCTCGCTGGCAC
Dapk3_9	GGCCTCGCTGGCACCGGGCG
Daxx_1	TCCTCGAGAGACCGTTTCTG
Daxx_10	CCTGGCCCCCACCTCAGAAA
Daxx_2	ACCTCAGAAACGGTCTCTCG
Daxx_3	GGATTTGTGATCCGCGCTCA
Daxx_4	GATTTGTGATCCGCGCTCAG
Daxx_5	GAGAGACCGTTTCTGAGGTG
Daxx_6	CGAGAGACCGTTTCTGAGGT
Daxx_7	TCGAGAGACCGTTTCTGAGG
Daxx_8	AGGATTTGTGATCCGCGCTC
Daxx_9	AGAGACCGTTTCTGAGGTGG
Ddb1_1	CTAGAGCGACGATAGAGAGA
Ddb1_10	GCGCCCCACGGGCCAACCCA
Ddb1_2	AGTTGGCTGCGTGAGGGTGG
Ddb1_3	CGGAGTTGGCTGCGTGAGGG
Ddb1_4	GGAGTTGGCTGCGTGAGGGT
Ddb1_5	GAGTTGGCTGCGTGAGGGTG
Ddb1_6	CCACGGAGTTGGCTGCGTGA
Ddb1_7	CCCTCACGCAGCCAACTCCG
Ddb1_8	AGGCCTTGGGTTGGCCCGTG
Ddb1_9	GACATATTGAGGCCTTGGGT
Ddb2_1	CTCCGTGGAGAAAACAGGAA
Ddb2_10	CTCAGGAGCAAAAGTCGCAG
Ddb2_2	AAGGAGTGGAAAAGCCTCCG
Ddb2_3	ACAGGAAGGGACTACGTATG
Ddb2_4	CCTCCGTGGAGAAAACAGGA
Ddb2_5	AAAGCCTCCGTGGAGAAAAC
Ddb2_6	TGTGGCAAAATAACGAAGCA
Ddb2_7	CAAAATAACGAAGCAAGGAG
Ddb2_8	GTATGAGGCAGCGCCGTCGC
Ddb2_9	CTTAGCTGCGCTACCTGCGA
Ddx21_1	ACGCGGTTGAGGAAGCCGGT
Ddx21_10	GCCGGGAAAACTCCGCAGTG
Ddx21_2	CAGCAGCTTCTCAGGCCTAC
Ddx21_3	AGCTGCTGCTGAATAATGCC
Ddx21_4	TAGCACGCGGTTGAGGAAGC
Ddx21_5	AAGCTGCTGCTGAATAATGC
Ddx21_6	TTATTCAGCAGCAGCTTCTC
Ddx21_7	ATGCCGGGAAAACTCCGCAG
Ddx21_8	TGCCGGGAAAACTCCGCAGT
Ddx21_9	AGCCCAACTTGGCCCCACTG
Ddx50_1	GCTTCCTTTCACGCTCTCGG
Ddx50_10	ACGCTCTCGGTGGCCGTAGG
Ddx50_2	TTCACGCTCTCGGTGGCCGT
Ddx50_3	CCGAGAGCGTGAAAGGAAGC
Ddx50_4	GAGAGCGTGAAAGGAAGCGG
Ddx50_5	CCCGCTTCCTTTCACGCTCT
Ddx50_6	CGAGAGCGTGAAAGGAAGCG
Ddx50_7	ACGGCCACCGAGAGCGTGAA
Ddx50_8	ACCGAGAGCGTGAAAGGAAG
Ddx50_9	GAAAGGAAGCGGGGGCTGGG
Dek_1	AGCGCGCGGCGCGAGGACCT
Dek_10	TGAAAATCTTGTTGATTCTG
Dek_2	GAGAGCGAGCGCGCGGCGCG
Dek_3	GTAGAAGTCGCGCGGGGCCG
Dek_4	GCGCGACTTCTACACAGCGG
Dek_5	CCCGCGCGACTTCTACACAG
Dek_6	CGCTGTGTAGAAGTCGCGCG
Dek_7	ATCTTGTTGATTCTGAGGAG
Dek_8	CTTGTTGATTCTGAGGAGCG
Dek_9	GCCGCTGTGTAGAAGTCGCG
Dmap1_1	AGGAGTGGGCTACAGCTGGG
Dmap1_10	GGACTCAGGTGTGGCTCCCC
Dmap1_2	TGAGGAGTGGGCTACAGCTG
Dmap1_3	GAGAGAGGTAATTTGAGGAG
Dmap1_4	TTGAGGAGTGGGCTACAGCT
Dmap1_5	CTTCAGAGAGAGGTAATTTG
Dmap1_6	GAGGAGTGGGCTACAGCTGG
Dmap1_7	AGAGAGGTAATTTGAGGAGT
Dmap1_8	GGCTACAGCTGGGGGGACTC
Dmap1_9	TTTGAGGAGTGGGCTACAGC
Dnajc1_1	CTCCAGCTGTTCCTAGGCCG
Dnajc1_10	GCTGTTCCTAGGCCGGGGCG
Dnajc1_2	CCCTCTCTAGACCCTCGCCC
Dnajc1_3	CCGGGGCGAGGGTCTAGAGA
Dnajc1_4	CTGGCTCTCCAGCTGTTCCT
Dnajc1_5	CGCCCCGGCCTAGGAACAGC
Dnajc1_6	AACAGCTGGAGAGCCAGCGC
Dnajc1_7	GCCGGGGCGAGGGTCTAGAG
Dnajc1_8	GGCCGCTTGGGTGCCAGCGC
Dnajc1_9	CTGTTCCTAGGCCGGGGCGA
Dnajc2_1	GGGCGTAAAGCCTAGGCGCG
Dnajc2_10	CACAGGTAGTGCGGACGCGG
Dnajc2_2	GTGGTCTGAGCCTCGCGCCT
Dnajc2_3	GGCTCCGGGGCGTAAAGCCT
Dnajc2_4	CGCGCCTAGGCTTTACGCCC
Dnajc2_5	GACCACAGGTAGTGCGGACG
Dnajc2_6	CTCCGCGTCCGCACTACCTG
Dnajc2_7	GGCTCAGACCACAGGTAGTG
Dnajc2_8	ACAGGTAGTGCGGACGCGGA
Dnajc2_9	AGGCGCGAGGCTCAGACCAC
Dnd1_1	GCAGTCCAAACGGGAGTGCG
Dnd1_10	AAGAGGGAACTGTAAGACTT
Dnd1_2	ACTTACCTCGCACTCCCGTT
Dnd1_3	AAAGAGCTATGCAGTCCAAA
Dnd1_4	AAGAGCTATGCAGTCCAAAC
Dnd1_5	GTTGGGCACGGCCTGCAGAA
Dnd1_6	AGCCGAAAGAAGGTCTAAAG
Dnd1_7	ATGAAGACCTAAGTGATTGT
Dnd1_8	GCCGAAAGAAGGTCTAAAGA
Dnd1_9	ACCTAAGTGATTGTTGGGCA
Dnmt1_1	TGTTCGCGCTGGCATCTTGC
Dnmt1_10	ACCGCCTGCGGACATGGTCC
Dnmt1_2	CGGGCTGGAGCTGTTCGCGC
Dnmt1_3	GGGAGGCAAGCGCAGGCACT
Dnmt1_4	AGTGCCTGCGCTTGCCTCCC
Dnmt1_5	CCTGCCGGGGAGGCAAGCGC
Dnmt1_6	GGAGGCAAGCGCAGGCACTC
Dnmt1_7	GCAAGCGCAGGCACTCGGGC
Dnmt1_8	GTCCGGGAGCGAGCCTGCCG
Dnmt1_9	TGGTCCGGGAGCGAGCCTGC
Dnmt3a_1	AGGCCGTGCTGGTTACCGTG
Dnmt3a_10	TACCGTGTGGCCCGGCGGGT
Dnmt3a_2	CTGGTTACCGTGTGGCCCGG
Dnmt3a_3	GTGCTGGTTACCGTGTGGCC
Dnmt3a_4	GCCCGACCCGCCGGGCCACA
Dnmt3a_5	TGGTTACCGTGTGGCCCGGC
Dnmt3a_6	GTGTGGCCCGGCGGGTCGGG
Dnmt3a_7	CCCGGCTCGCCCTGCTGCCG
Dnmt3a_8	ACCGTGTGGCCCGGCGGGTC
Dnmt3a_9	GACGCGGCGCCGCGGCAGCA
Dnmt3b_1	CTCAGGCGAGAGCGTCCACG
Dnmt3b_10	GCGCCGCGGACTAGCCCGGG
Dnmt3b_2	TCAGGCGAGAGCGTCCACGC
Dnmt3b_3	GAGAGCGTCCACGCGGGCTG
Dnmt3b_4	GGGCGGCGACGAGGACGCTA
Dnmt3b_5	GGCGGCGACGAGGACGCTAC
Dnmt3b_6	CTGAGCGCCGCGGACTAGCC
Dnmt3b_7	TGAGCGCCGCGGACTAGCCC
Dnmt3b_8	ACGCTCTCGCCTGAGCGCCG
Dnmt3b_9	GGGCCACCCGGGCTAGTCCG
Dnmt3l_1	CAAGCTGCTAGTCCATAGCT
Dnmt3l_10	ACGCTCAGGAAGCTTGCCCT
Dnmt3l_2	ACAGTGCAATTTCCCAGCTA
Dnmt3l_3	TCAAGCTGCTAGTCCATAGC
Dnmt3l_4	CATGATAGATCCCCACTCTG
Dnmt3l_5	TGGGCTCTGTCCCCAGAGTG
Dnmt3l_6	GTCATGATAGATCCCCACTC
Dnmt3l_7	TCATGATAGATCCCCACTCT
Dnmt3l_8	CGCTCAGGAAGCTTGCCCTT
Dnmt3l_9	ATTTCAGCAGCAGAGCCCAA
Dnttip2_1	CCAAGAAAGCTCCCAGCAGA
Dnttip2_10	GAGCCTGGTCCGGGAGAGCC
Dnttip2_2	AGATGGTGGTCACCAGGTCC
Dnttip2_3	GACCCAGCTCACCTTCTGCT
Dnttip2_4	GCTTTCTTGGAGCCTGGTCC
Dnttip2_5	CTCCCAGCAGAAGGTGAGCT
Dnttip2_6	GGTCCGGGCTCTCCCGGACC
Dnttip2_7	GGTCCGGGAGAGCCCGGACC
Dnttip2_8	GCTCCCAGCAGAAGGTGAGC
Dnttip2_9	TCACCAGGTCCGGGCTCTCC
Dot1l_1	TCCTACAAAGAGGGGAGCTG
Dot1l_10	GCTCTGTGACTCCTACAAAG
Dot1l_2	TCTGTGACTCCTACAAAGAG
Dot1l_3	CTTTGTAGGAGTCACAGAGC
Dot1l_4	TTGTAGGAGTCACAGAGCCG
Dot1l_5	CTCTGTGACTCCTACAAAGA
Dot1l_6	TTTGTAGGAGTCACAGAGCC
Dot1l_7	GGCGGCGGCTCTAGACGCCC
Dot1l_8	CTCACGCCGGCCCAAGATGG
Dot1l_9	GCCCCAGCTCCCCTCTTTGT
Dpf1_1	GACCCGGCAGGGACCTGCTG
Dpf1_10	GCAGGACCCGGGGAGCAAGA
Dpf1_2	ACCCGGCAGGGACCTGCTGG
Dpf1_3	CGACCCGGCAGGGACCTGCT
Dpf1_4	CCGACCCGGCAGGGACCTGC
Dpf1_5	GGCAGGGACCTGCTGGGGGC
Dpf1_6	CCCCGGGTCCTGCCCCCAGC
Dpf1_7	TGCCCCCAGCAGGTCCCTGC
Dpf1_8	CAGGGGGCTGGGGATGACCG
Dpf1_9	ACCGTGGCCATCTTGCTCCC
Dpf2_1	GAATGTAGTGAAGCTGTGAG
Dpf2_10	CTCCCAGCAGTCGCACAGCA
Dpf2_2	CGGCCTGAGGGAGAGGAACA
Dpf2_3	AGGGAAGATGGCGGCTGTGG
Dpf2_4	AACAGGGAAGATGGCGGCTG
Dpf2_5	AGGGAGAGGAACAGGGAAGA
Dpf2_6	CCGGCCTGAGGGAGAGGAAC
Dpf2_7	TCGCACAGCAAGGACTTCCC
Dpf2_8	GCAACAGGAGACTCGGGAGA
Dpf2_9	GTCGCACAGCAAGGACTTCC
Dpf3_1	AAAAATGTACATATTCCGCG
Dpf3_10	AAAGATGAAGAAGTAAGAGC
Dpf3_2	GTCTTACTTACGCTTTCAGG
Dpf3_3	AGTCTTACTTACGCTTTCAG
Dpf3_4	TAGTCTTACTTACGCTTTCA
Dpf3_5	GTGGTTTCAATATGAAAAAA
Dpf3_6	TCTGTTACATTGTAGCAAAA
Dpf3_7	TGACATTTCTGCGCGCTGGG
Dpf3_8	TCCCAGCGCGCAGAAATGTC
Dpf3_9	TCCTGACATTTCTGCGCGCT
Dppa3_1	ACTGACTGCTAATTGGGTCT
Dppa3_10	TTCCTCCATGGCGATGCGAT
Dppa3_2	AGAAGCCTCAAAAGCTAGCT
Dppa3_3	AGCAGTCAGTCTGTGAATGG
Dppa3_4	TAGCAGTCAGTCTGTGAATG
Dppa3_5	GCAGTCAGTCTGTGAATGGG
Dppa3_6	TTAGCAGTCAGTCTGTGAAT
Dppa3_7	ATTAGCAGTCAGTCTGTGAA
Dppa3_8	TCACAGACTGACTGCTAATT
Dppa3_9	TTCACAGACTGACTGCTAAT
Dpy30_1	GAAGCTGATTACCCGCGCCA
Dpy30_10	TGAGTCGGTGGCGCCGTGCA
Dpy30_2	AGGAACCGACAGCCTTGGCG
Dpy30_3	CGGTTCCTAAGTGCCCTGCA
Dpy30_4	GGAACCGACAGCCTTGGCGC
Dpy30_5	ATTACCCGCGCCAAGGCTGT
Dpy30_6	AAGCGGTTCGCGCTGTGAGT
Dpy30_7	TGGCGCCGTGCAGGGCACTT
Dpy30_8	CACTTAGGAACCGACAGCCT
Dpy30_9	CGGTTCGCGCTGTGAGTCGG
Dr1_1	AGCAGGAGCGGCGCTAACGG
Dr1_10	TGGACCGGGCCGAACACTGC
Dr1_2	GCGAGCAGGAGCGGCGCTAA
Dr1_3	AGCCGCAGCGGCCAAGCGTG
Dr1_4	CTGCTCGCACAGCCTGCTCT
Dr1_5	CGAGAGCAGGCTGTGCGAGC
Dr1_6	CCTGCTCTCGGCCACACGCT
Dr1_7	CCAAGCGTGTGGCCGAGAGC
Dr1_8	GCAGGCTGTGCGAGCAGGAG
Dr1_9	GTGGACCGGGCCGAACACTG
Dtx3l_1	GAGCCAGACGCGGATAGCCA
Dtx3l_10	CGGGGACGGCGGGTCGGGAC
Dtx3l_2	ATCCGCGTCTGGCTCGTTTG
Dtx3l_3	AGCCCCAAACGAGCCAGACG
Dtx3l_4	AAGCCATGGCTATCCGCGTC
Dtx3l_5	CGTACGAGTAGCGGGGACGG
Dtx3l_6	GTACGAGTAGCGGGGACGGC
Dtx3l_7	CGGGTCGGGACTGGAAGCCA
Dtx3l_8	CTATCCGCGTCTGGCTCGTT
Dtx3l_9	GAGTAGCGGGGACGGCGGGT
Dzip3_1	ACGGGGGTCTCCGTGCCGCG
Dzip3_10	GTCTCCGTGCCGCGCGGGCT
Dzip3_2	AGGGCTTCTGGGGCGAACGG
Dzip3_3	GAGGGCTTCTGGGGCGAACG
Dzip3_4	CCCAGGCCGAGGAAGGCCCG
Dzip3_5	CCCCGGGCCTTCCTCGGCCT
Dzip3_6	CGGGGGTCTCCGTGCCGCGC
Dzip3_7	GGGACCGAGCCCGCGCGGCA
Dzip3_8	CTCGGTCCCCGGGCCTTCCT
Dzip3_9	GCCCGGGGACCGAGCCCGCG
E2f6_1	AGGGAACCTGAGCGCCTCCG
E2f6_10	GGGGGTCAGGGTAGGCTCGG
E2f6_2	GGGGTCAGGGTAGGCTCGGA
E2f6_3	GGTAGGCTCGGAGGGGACCA
E2f6_4	GGGGACCAGGGTGACCGCGG
E2f6_5	GAGCGCCTCCGCGGTCACCC
E2f6_6	GGAGGGGACCAGGGTGACCG
E2f6_7	GGGTCAGGGTAGGCTCGGAG
E2f6_8	AGAGGGGGTCAGGGTAGGCT
E2f6_9	GGGTGACCGCGGAGGCGCTC
Eed_1	TCGAAGGATTGAGCCAATTG
Eed_10	TCTTGGCCAGGAAGGGGGTG
Eed_2	GCGGATGAAACGTCTTGGCC
Eed_3	CAATTGCGGATGAAACGTCT
Eed_4	CAAGACGTTTCATCCGCAAT
Eed_5	ATGAAACGTCTTGGCCAGGA
Eed_6	TGAAACGTCTTGGCCAGGAA
Eed_7	AAACGTCTTGGCCAGGAAGG
Eed_8	CTTGGCCAGGAAGGGGGTGA
Eed_9	GAAACGTCTTGGCCAGGAAG
Ehmt1_1	CCTCACCTCAGCATCAGCGG
Ehmt1_10	TGAGGTGCGGGGCCGGCTGT
Ehmt1_2	TGATGCTGAGGTGAGGTGCG
Ehmt1_3	CTGATGCTGAGGTGAGGTGC
Ehmt1_4	CATGGCCGCCGCTGATGCTG
Ehmt1_5	GCACCTCACCTCAGCATCAG
Ehmt1_6	CCGCCGCTGATGCTGAGGTG
Ehmt1_7	GCTGATGCTGAGGTGAGGTG
Ehmt1_8	GCTGAGGTGAGGTGCGGGGC
Ehmt1_9	TGCAGCCCAGCGCCGACAGC
Ehmt2_1	CCCCCTCCCCTTCCGCACCT
Ehmt2_10	TGCTGCGGCGGCGGCCGCCG
Ehmt2_2	CCTCCCCTTCCGCACCTCGG
Ehmt2_3	GCGGCCGCCGAGGTGCGGAA
Ehmt2_4	CGGCCGCCGAGGTGCGGAAG
Ehmt2_5	CGCCGAGGTGCGGAAGGGGA
Ehmt2_6	CGGCGGCGGCCGCCGAGGTG
Ehmt2_7	GGCGGCCGCCGAGGTGCGGA
Ehmt2_8	GGCGGCGGGAGCTGCTGCGG
Ehmt2_9	GGCGGCGGCGGGAGCTGCTG
Eid1_1	TCGAGTCGCTTCCACCATGG
Eid1_10	CTCGGGGAACAGACCGCGCT
Eid1_2	TGGTCGAGTCGCTTCCACCA
Eid1_3	TGGTGGAAGCGACTCGACCA
Eid1_4	TGGAAGCGACTCGACCAAGG
Eid1_5	CTCTGCCATCTCCGCCATGG
Eid1_6	AAGCTCTGCCATCTCCGCCA
Eid1_7	CGCTTCCACCATGGCGGAGA
Eid1_8	CCAGCGCGGTCTGTTCCCCG
Eid1_9	GCCCGGCCTCCTCCTCCATG
Eid2_1	CTGCGACATGTCGGACCGCG
Eid2_10	CTCACGGCCCCGTTCTTCCC
Eid2_2	AGCTGCGACATGTCGGACCG
Eid2_3	GCTGCGACATGTCGGACCGC
Eid2_4	GAGCAGCGGTGCTGACCCCG
Eid2_5	TGCGGGCAGCTGCGACATGT
Eid2_6	TGCGGGGCGCTGCTGACTGC
Eid2_7	CTGCGGGGCGCTGCTGACTG
Eid2_8	GCTCGCTGCTCCCGTCTGCG
Eid2_9	GCTGAGACCCGGGAAGAACG
Eid2b_1	TGCTTCTGAGGATTCAACGG
Eid2b_10	ATCCTCAGAAGCACCGGCTC
Eid2b_2	CGTTGAATCCTCAGAAGCAC
Eid2b_3	CGGTGCTTCTGAGGATTCAA
Eid2b_4	CCTGCTCTCTCCGGGAAGCT
Eid2b_5	TCCGGGATCCTGCTCTCTCC
Eid2b_6	GTCCGGGATCCTGCTCTCTC
Eid2b_7	GTGGCAATGTCCGAGCTTCC
Eid2b_8	CCGAGCTTCCCGGAGAGAGC
Eid2b_9	CGCCGGAGCCGGTGCTTCTG
Elp1_1	CGAGAAACACGATCCACTGA
Elp1_10	GCCGCCTTTCTGGTGCTACC
Elp1_2	ACTGAAGGGCGAAACACGCC
Elp1_3	TGGCGTGTTTCGCCCTTCAG
Elp1_4	GAGAAACACGATCCACTGAA
Elp1_5	AAGGAACCGCCGATGCACAC
Elp1_6	AAAGGAACCGCCGATGCACA
Elp1_7	ACGGCGCACTGGGTTTGGAA
Elp1_8	CCGAGCCCTCACGGCGCACT
Elp1_9	GCCAGGTAGCACCAGAAAGG
Elp2_1	GAAGAAACCATGATGCTAGG
Elp2_10	TGCTGCCCGAACCGGGTTCG
Elp2_2	ACAGAAGAAACCATGATGCT
Elp2_3	CCATTGACCACCTAGCATCA
Elp2_4	CATCATGGTTTCTTCTGTGC
Elp2_5	CATGGTTTCTTCTGTGCTGG
Elp2_6	CCATGATGCTAGGTGGTCAA
Elp2_7	AACTCAAAGCTCCTCGAACC
Elp2_8	GGGTTCGAGGAGCTTTGAGT
Elp2_9	CTGGGGCGGAAGTGCGCGGG
Elp3_1	GCTACGCCAGCGCAGAGATG
Elp3_10	TTTCTCCGCCTTCTAAACCG
Elp3_2	GAGATGAGGCAAAAGAGGAA
Elp3_3	GCGCAGAGATGAGGCAAAAG
Elp3_4	AGGAAAGGTGCAAAATACGT
Elp3_5	GAGGAAAGGTGCAAAATACG
Elp3_6	AATATGCCACCACGTTACCG
Elp3_7	CCTTCTAAACCGCGGTAACG
Elp3_8	TACGTGGGACAAGGGCGCAA
Elp3_9	TCTAAACCGCGGTAACGTGG
Elp4_1	ATGGCGGCGGCAGACACTTG
Elp4_10	CGCCACAGACCGGGAGCTGA
Elp4_2	CGCCTCGGACGCCACAGACC
Elp4_3	CCGCCTCGGACGCCACAGAC
Elp4_4	GGCGGCAGACACTTGCGGCG
Elp4_5	CCGGTCTGTGGCGTCCGAGG
Elp4_6	ACGCCACAGACCGGGAGCTG
Elp4_7	GCGCGGGTACCCTCAGCTCC
Elp4_8	CTCCCGGTCTGTGGCGTCCG
Elp4_9	GCGGCAGACACTTGCGGCGC
Elp5_1	CAAAAGCACCAAACCACCGA
Elp5_10	AGAGATGCTGGACTCGTTGT
Elp5_2	GACTCGTTGTTGGCCATCGG
Elp5_3	GTTGTTGGCCATCGGTGGTT
Elp5_4	AGGTGAGGGATCAAGGCATG
Elp5_5	TGAGGGATCAAGGCATGCGG
Elp5_6	CTGGACTCGTTGTTGGCCAT
Elp5_7	AGGCATGCGGTGGTAGCCTT
Elp5_8	CGCTCCTTCAGCCAAGCCCA
Elp5_9	AAGGCATGCGGTGGTAGCCT
Elp6_1	GCTCGCGAGCACGGTCTTGT
Elp6_10	ATGTCGTGCGGACCGGAAGA
Elp6_2	TGGTTCTACAGAAAGAATGA
Elp6_3	CGCTCGCGAGCACGGTCTTG
Elp6_4	CTTTCTCGCGCTCGCGAGCA
Elp6_5	GGTCTTGTGGGTGCTGTTCT
Elp6_6	TTCCGGAAACATCGTGAACT
Elp6_7	GTTCCGGAAACATCGTGAAC
Elp6_8	GTGAACTGGGATAAAAATTA
Elp6_9	GGCGCGTCTGCCGTAAACCG
Emsy_1	GGCTCCTCCGCCAAGACTAG
Emsy_10	CCTTTCGGGGCTCATCTAAA
Emsy_2	CGCCAAGACTAGGGGACACC
Emsy_3	CCGCAAACAAACCTAATTCC
Emsy_4	ACTAGGGGACACCAGGAATT
Emsy_5	GTGTCCCCTAGTCTTGGCGG
Emsy_6	CTGGTGTCCCCTAGTCTTGG
Emsy_7	TTCCTGGTGTCCCCTAGTCT
Emsy_8	AAGGCTCCTCCGCCAAGACT
Emsy_9	AGGCTCCTCCGCCAAGACTA
Eny2_1	GGTAACGGTCGTCAGCGCAA
Eny2_10	ATAGCTCACCACCATCACCG
Eny2_2	GCAAGGGTCATTTCGTCGCT
Eny2_3	AGGTAACGGTCGTCAGCGCA
Eny2_4	GGTCATTTCGTCGCTGGGAA
Eny2_5	GGGTCATTTCGTCGCTGGGA
Eny2_6	ATTTCGTCGCTGGGAAGGGA
Eny2_7	CGCAAGGGTCATTTCGTCGC
Eny2_8	CCGAAGAGTGTGGTAGGTAA
Eny2_9	TAGCTCACCACCATCACCGC
Ep300_1	AGGCTAGCACACAAACAAGA
Ep300_10	TGCTAGCCTGTGGGGGGGGT
Ep300_2	TTGTGTGCTAGCCTGTGGGG
Ep300_3	CTAGCACACAAACAAGATGG
Ep300_4	CTTGTTTGTGTGCTAGCCTG
Ep300_5	GTTTGTGTGCTAGCCTGTGG
Ep300_6	TGTTTGTGTGCTAGCCTGTG
Ep300_7	TTGTTTGTGTGCTAGCCTGT
Ep300_8	TGTGTGCTAGCCTGTGGGGG
Ep300_9	TTTGTGTGCTAGCCTGTGGG
Ep400_1	GCCTCCCGGCTGTCCTGACG
Ep400_10	AGCGAACGGGATAGCGTCAG
Ep400_2	TCCGCCGCGTCAGGACAGCC
Ep400_3	GCCGCGTCAGGACAGCCGGG
Ep400_4	TCCCGGCTGTCCTGACGCGG
Ep400_5	TGCTCGCGGTGCAAGCGAAC
Ep400_6	TTGCTCGCGGTGCAAGCGAA
Ep400_7	CTCCGCCGCGTCAGGACAGC
Ep400_8	TGTCCTGACGCGGCGGAGCG
Ep400_9	AAGCCGCGCTCCGCCGCGTC
Epc1_1	TCGCTCTCTTCAATACGCCA
Epc1_10	GTTGGCTGAAGAGCGCACAG
Epc1_2	TCAATACGCCATGGCCAACA
Epc1_3	GAGAGCGAGTGAGCGAGGCG
Epc1_4	TTGAAGAGAGCGAGTGAGCG
Epc1_5	CGAGTGAGCGAGGCGCGGAG
Epc1_6	AATGTCCGCCATGTTGGCCA
Epc1_7	GGGCCCTGACACCAGCCGGG
Epc1_8	GGCCCTGACACCAGCCGGGA
Epc1_9	TCCGGGCCCTGACACCAGCC
Epc2_1	CATGGCGGACATTACCACAG
Epc2_10	CGCCATGTTGGCCATGGCGC
Epc2_2	TGTGGTAATGTCCGCCATGT
Epc2_3	GCGCAGGGAGCGGATCGGGC
Epc2_4	GCCATGTTGGCCATGGCGCA
Epc2_5	CCGATCCGCTCCCTGCGCCA
Epc2_6	TCCCTGCGCCATGGCCAACA
Epc2_7	CCATGGCGCAGGGAGCGGAT
Epc2_8	GGCGCAGGGAGCGGATCGGG
Epc2_9	CATGGCGCAGGGAGCGGATC
Erbb4_1	GGAAAGCCTGGCTGGTTGTG
Erbb4_10	CAGGGGCGGGGCTTGCGCAG
Erbb4_2	AAGCCTGGCTGGTTGTGTGG
Erbb4_3	AGCCTGGCTGGTTGTGTGGA
Erbb4_4	GAAAAAAAAGAGGGGAGTGG
Erbb4_5	AGAAAAAAAAGAGGGGAGTG
Erbb4_6	AAGAAAAAAAAGAGGGGAGT
Erbb4_7	AACCCTCCACACAACCAGCC
Erbb4_8	GCAGCGGAGGAAAGCCTGGC
Erbb4_9	TTGCGCAGCGGAGGAAAGCC
Ercc6_1	AACACTCACCCAGAACCACG
Ercc6_10	CGTGGTTCTGGGTGAGTGTT
Ercc6_2	AATTCGTTTGGGCAGCCGCG
Ercc6_3	TAGCGACGAAGAATTCGTTT
Ercc6_4	GTAGCGACGAAGAATTCGTT
Ercc6_5	TTGGGCAGCCGCGTGGTTCT
Ercc6_6	TTTGTCTCAACGCTCCGTCG
Ercc6_7	GTCTCAACGCTCCGTCGCGG
Ercc6_8	GTGTTCGGCAGCCGGACAGA
Ercc6_9	CTCTCACCCGGCCTTCTGTC
Exosc1_1	CGGAGACCGCTCACTTACCG
Exosc1_10	GGTGGCAAGCATGGCACCAC
Exosc1_2	GGGATGCAGTACCTCACCGG
Exosc1_3	CAAGCATGGCACCACCGGTG
Exosc1_4	CTGCATCCCCGGTAAGTGAG
Exosc1_5	ACACAGCCTGGAACTGCGTG
Exosc1_6	CCGGGGATGCAGTACCTCAC
Exosc1_7	CCGGTGAGGTACTGCATCCC
Exosc1_8	GCGGAGACCGCTCACTTACC
Exosc1_9	TGCGGAGACCGCTCACTTAC
Exosc2_1	CCAAGTGTTTCTTAGAGTCG
Exosc2_10	CCGCGACTCTAAGAAACACT
Exosc2_2	CGGCCCAAGCTCTCACTGAG
Exosc2_3	CAAACCTCTCAGTGAGAGCT
Exosc2_4	CTGAGAGGTTTGCGAGCTTT
Exosc2_5	AAACCTCTCAGTGAGAGCTT
Exosc2_6	TGAGAGGTTTGCGAGCTTTA
Exosc2_7	CGACTCTAAGAAACACTTGG
Exosc2_8	AGAAACACTTGGTGGTGCCG
Exosc2_9	GCAAGTCATTGGCGCCAAGA
Exosc3_1	ATGGCTGAAGTACTGTCCGC
Exosc3_10	CGGCAGCCCGCCACCGACTC
Exosc3_2	CATGGCTGAAGTACTGTCCG
Exosc3_3	CCTTGTGCACGGCCCGTGCT
Exosc3_4	CGCCACCGACTCCGGTCCCG
Exosc3_5	GGTGGCGGGCTGCCGAGCAC
Exosc3_6	ACTGTCCGCGGGACCGGAGT
Exosc3_7	TGAAGTACTGTCCGCGGGAC
Exosc3_8	GTCCGCGGGACCGGAGTCGG
Exosc3_9	CGCGGACAGTACTTCAGCCA
Exosc4_1	TCCGGTAACCCTGATCGGAC
Exosc4_10	GTCTATCCGGTAACCCTGAT
Exosc4_2	CCGGATAGACGGTCGCCGCG
Exosc4_3	GATAGACGGTCGCCGCGCGG
Exosc4_4	GATCAGGGTTACCGGATAGA
Exosc4_5	CTGGAGCTCCTGTCCGATCA
Exosc4_6	CCGCGCGGCGACCGTCTATC
Exosc4_7	GCTGGAGCTCCTGTCCGATC
Exosc4_8	GGATAGACGGTCGCCGCGCG
Exosc4_9	TCTTGCGCAGCTCCCCCGCG
Exosc5_1	AGACTGCAGACTGGACTTCG
Exosc5_10	GCGTGGTCAGCGGCTATGGA
Exosc5_2	GCCAATTTACTCACTGACAC
Exosc5_3	GACTGCAGACTGGACTTCGG
Exosc5_4	GAGACTGCAGACTGGACTTC
Exosc5_5	GCAGACTGGACTTCGGGGGC
Exosc5_6	GGAGACTGCAGACTGGACTT
Exosc5_7	TCCGGTGTCAGTGAGTAAAT
Exosc5_8	TCGGGGGCTGGACTCTGTTC
Exosc5_9	TTTGCTCACAAGCAAAGTGC
Exosc6_1	GCGATGGTCTCCCGGCATGG
Exosc6_10	TCGCCGCATCCGCGGGCCGG
Exosc6_2	GGAGACCATCGCCGCATCCG
Exosc6_3	ACGCCGGTAGCCGCCATGCC
Exosc6_4	TGCGGCGGCTGAGACTCCTC
Exosc6_5	CGGATGCGGCGATGGTCTCC
Exosc6_6	GCTGAGACTCCTCCGGCCCG
Exosc6_7	GCGGCGATGGTCTCCCGGCA
Exosc6_8	GAGACCATCGCCGCATCCGC
Exosc6_9	ACTCCTCCGGCCCGCGGATG
Exosc7_1	CTACATCGTTCATGGAGTGC
Exosc7_10	CGCAATATGGCCTGCACTCG
Exosc7_2	GGCGCTAAGCGAGGCCGAGA
Exosc7_3	GGCGTCGGTGGCGCTAAGCG
Exosc7_4	GCTGAGCAGCATGGCGTCGG
Exosc7_5	TGAGCTGAGCAGCATGGCGT
Exosc7_6	GAGAAGGTCTACATCGTTCA
Exosc7_7	ATGAACGATGTAGACCTTCT
Exosc7_8	CGTTCATGGAGTGCAGGTAG
Exosc7_9	TCATGGAGTGCAGGTAGCGG
Exosc8_1	GGGCCGGAAAAATGGCGGCT
Exosc8_10	GCGCAAAGAGGGCCCGGGTG
Exosc8_2	GGCGGCTGGGTTCAAGTGAG
Exosc8_3	GGCTGGGTTCAAGTGAGTGG
Exosc8_4	AGTGGCGGCGCGCGCAAAGA
Exosc8_5	GAGTGGCGGCGCGCGCAAAG
Exosc8_6	GGCGCGCGCAAAGAGGGCCC
Exosc8_7	CGGGCCGGAAAAATGGCGGC
Exosc8_8	CGGCGCGCGCAAAGAGGGCC
Exosc8_9	CGCGCGCCACACCCGCACCC
Exosc9_1	CGGGCCACGCAAAGGATGAA
Exosc9_10	TTTCCGCGCCGGGAAGAAGC
Exosc9_2	GGTGCCGTTCATCCTTTGCG
Exosc9_3	CGGCGCTCACAGTTGGAAAG
Exosc9_4	CATAGTGGCGGGCCACGCAA
Exosc9_5	TGCGTGGCCCGCCACTATGA
Exosc9_6	ACCGAGACAAGTCCGCACAC
Exosc9_7	GCCGGTGTGCGGACTTGTCT
Exosc9_8	CAGGAAGCGGCGCTCACAGT
Exosc9_9	GCCGGGAAGAAGCCGGTGTG
Eya1_1	TTAACCAAACGAGAAAAGGG
Eya1_10	TAAAGACACTATGCCTTTCC
Eya1_2	GGTTAAAAGTGAGCATTGTA
Eya1_3	TGGTTAAAAGTGAGCATTGT
Eya1_4	AAAGGGAGGATACTGCAGCC
Eya1_5	GGCATAGTGTCTTTAAGTGG
Eya1_6	TCTTAATTACATAGAGCACA
Eya1_7	AAAGGCATAGTGTCTTTAAG
Eya1_8	GCATAGTGTCTTTAAGTGGA
Eya1_9	GAGGATACTGCAGCCAGGAA
Eya2_1	CCGGGCCGCGCCGTGCGTGG
Eya2_10	CCGCCGGGCCGCGCCGTGCG
Eya2_2	CGCGGCCCCCACGCACGGCG
Eya2_3	GCCGGGCCGCGCCGTGCGTG
Eya2_4	CGCCGTGCGTGGGGGCCGCG
Eya2_5	CGCCCCGCGGCCCCCACGCA
Eya2_6	GGAGCCAGCGCCGCGCCCCG
Eya2_7	CGGGTCTCCTGCGCCCCCGC
Eya2_8	CGCCGGGCCGCGCCGTGCGT
Eya2_9	GGGTCTCCTGCGCCCCCGCC
Eya3_1	GACACTGCCCAGCACGACAT
Eya3_10	GGCGGCGGGGACTCACCAGA
Eya3_2	GGACGATTACGGACCCACTC
Eya3_3	TAATCGTCCCATGTCGTGCT
Eya3_4	CCACTCTGTTGGTTCCAGAG
Eya3_5	AGCACGACATGGGACGATTA
Eya3_6	CACTCTGTTGGTTCCAGAGT
Eya3_7	GTAATCGTCCCATGTCGTGC
Eya3_8	AGACACTGCCCAGCACGACA
Eya3_9	GGGCAGTGTCTGCAGCCGTC
Eya4_1	GAAAGGTTTGCGCGCAAGCC
Eya4_10	CGGAGCGTGCGCCGCGCCGC
Eya4_2	GGAAAGGTTTGCGCGCAAGC
Eya4_3	CGCTAGGGAGAGGCTGCCCG
Eya4_4	GGGAGAGGCTGCCCGCGGCG
Eya4_5	GCGCGCAAGCCGGGAGCCGC
Eya4_6	CGGCGCGGCGCACGCTCCGG
Eya4_7	CCGGAGCGTGCGCCGCGCCG
Eya4_8	GCGCACGCTCCGGCGGCTCC
Eya4_9	CCGCGGCGCGGCGCACGCTC
Ezh1_1	GTGAGTGAGTAAACAAGACG
Ezh1_10	AACAAGACGGGGCTGGGCGG
Ezh1_2	GGTGAGTGAGTAAACAAGAC
Ezh1_3	GTAAACAAGACGGGGCTGGG
Ezh1_4	GTGAGTAAACAAGACGGGGC
Ezh1_5	TGAGTAAACAAGACGGGGCT
Ezh1_6	GGGTGAGTGAGTAAACAAGA
Ezh1_7	CGTCACGCCAAGCCCAGGCC
[truncated: 5,362 more rows]
