# Supplementary material for: A primordial germ cell-like-cell platform enables CRISPRi screen for epigenetic fertility modifiers
Source: EMBO Rep. 2025 Nov 13;26(23):6044–78. doi: 10.1038/s44319-025-00633-z (PMC12678824; doi:10.1038/s44319-025-00633-z)
Supplement: Supplementary file 5 — Dataset EV3 [file 44319_2025_633_MOESM5_ESM.xlsx]

## Sheet: Sheet1
Dataset EV3 - sgRNA counts by gene in ESCs
Genes	sgRNA Counts
Foxp1	3
Brd7	4
Maz	4
Smarcd2	4
Zmynd11	4
Ncoa2	4
Zfp592	4
Dnttip2	5
Jak2	5
Jmjd6	5
Cul3	5
Kat2b	5
Bap1	5
Kdm7a	5
Mcrs1	5
Atn1	5
Cbx2	5
Mbd6	5
Mrgbp	5
Prkca	5
Tbl1xr1	5
Smarca5	5
Tfdp1	5
Rcor3	5
Wdr5	5
Pogz	5
Yy1	5
Dzip3	6
Bahd1	6
Adnp	6
Kmt2a	6
Cit	6
Kmt5b	6
Dek	6
Map3k7	6
Gatad2b	6
Dr1	6
Kdm2b	6
Mllt10	6
Brd1	6
Ehmt2	6
Smyd2	6
Trim24	6
Rest	6
Ube2d3	6
Safb	6
Ube2e1	6
Ppm1g	6
Ubn1	6
Phc1	6
Uchl5	6
Taf6l	6
Usp21	6
Tdrd7	6
Usp3	6
Rrp8	6
Usp36	6
Ppp4r3b	6
Rad54l	6
Prkcb	6
Rag1	6
Setd5	6
Zfp541	6
Prkcd	6
Ncor2	6
Taf5l	6
Zhx1	6
Eya4	7
Ino80d	7
Jade3	7
Dapk3	7
Cbx1	7
Bptf	7
Actl6a	7
Asxl2	7
Kansl3	7
Epc2	7
Kat14	7
Exosc9	7
Cecr2	7
Foxa1	7
Kat6a	7
Gadd45a	7
Cenpc1	7
Brwd1	7
Kdm3a	7
Hat1	7
Kdm4d	7
Hdgf	7
Kdm5c	7
Hmg20b	7
Chtop	7
Hp1bp3	7
Chuk	7
Baz1a	7
Kmt5a	7
Brpf1	7
Aebp2	7
Mllt6	7
L3mbtl2	7
Gadd45g	7
Crb2	7
Hdac4	7
Ctbp2	7
Hmgb1	7
Mbd2	7
Arid2	7
Ctr9	7
Brpf3	7
Alkbh1	7
Hif1an	7
Mecp2	7
Exosc8	7
Mga	7
Cul5	7
Mllt1	7
Haspin	7
Cul4b	7
Scmh1	7
Rnf8	7
Zfp687	7
Rps6ka3	7
Pcgf2	7
Nap1l1	7
Phf2	7
Sap30l	7
Pole3	7
Satb1	7
Mta1	7
Satb2	7
Prdm4	7
Setd6	7
Prkag1	7
Nbn	7
Mta2	7
Ncl	7
Prr14	7
Syncrip	7
Rbbp5	7
Taf10	7
Riox2	7
Taf6	7
Paxip1	7
Ncoa6	7
Pkn1	7
Tet3	7
Prdm2	7
Tex10	7
Prkag3	7
Nek6	7
Rb1	7
Tle1	7
Rlim	7
Tle2	7
Ppp4r3a	7
Trim27	7
Mum1	7
Ube2h	7
Phf12	7
Usp44	7
Naa60	7
Nsd2	7
Prdm5	7
Ywhaz	7
Elp4	8
Actr3b	8
Gatad2a	8
Cbx4	8
Gfi1	8
Cdk5	8
Glyr1	8
Cdk9	8
Gtf2i	8
Chd3	8
Atxn7	8
Chd9	8
Hdac1	8
Clock	8
Hdac10	8
Ctbp1	8
Hdac7	8
Ctcfl	8
Hells	8
Arid4a	8
Hirip3	8
Arid4b	8
Hltf	8
Ddx21	8
Hmgn3	8
Dot1l	8
Huwe1	8
Ash2l	8
Ikzf1	8
Asxl1	8
Ikzf3	8
Ercc6	8
Ing2	8
Atad2b	8
Ing3	8
Fbrsl1	8
Jmjd1c	8
Atf7ip	8
Kansl1	8
Cdc73	8
Baz1b	8
Apbb1	8
Kat5	8
Apobec2	8
Kat6b	8
Ctcf	8
Kdm1a	8
Cul4a	8
Kdm1b	8
Dnmt3b	8
Kdm3b	8
E2f6	8
Kdm4a	8
Eya2	8
Kdm6a	8
Atf2	8
Kdm8	8
Cdk7	8
Kmt2e	8
Crebbp	8
Brcc3	8
Arrb1	8
Kmt5c	8
Ep400	8
Las1l	8
Men1	8
Leo1	8
Cul1	8
Lrwd1	8
Fbrs	8
Mbd3	8
Ash1l	8
Mdc1	8
Chd7	8
Brdt	8
Sirt7	8
Supt6	8
Supt7l	8
Prkab1	8
Supt16	8
Zmynd8	8
Prkab2	8
Prmt5	8
Tada1	8
Phc2	8
Tada2a	8
Rad54b	8
Tada2b	8
Rara	8
Taf5	8
Phf1	8
Msh6	8
Phf10	8
Taf7	8
Rnf168	8
Taf8	8
Rnf40	8
Msl1	8
Ruvbl1	8
Tet2	8
Rybp	8
Ppp4c	8
Phip	8
Pbk	8
Setd7	8
Prdm11	8
Setdb2	8
Tle4	8
Sfpq	8
Tnp1	8
Sin3b	8
Top2a	8
Smarcad1	8
Nfrkb	8
Smarcd1	8
Pbrm1	8
Snai2	8
Trim28	8
Prmt8	8
Tssk6	8
Rad54l2	8
Ube2a	8
Rbbp7	8
Nipbl	8
Rnf20	8
Ubr5	8
Ruvbl2	8
Ubr7	8
Setd1b	8
Usp16	8
Setmar	8
Usp46	8
Skp1a	8
Usp7	8
Smyd4	8
Wac	8
Rad51	8
Prdm6	8
Riox1	8
Yaf2	8
Sap130	8
Yeats2	8
Sgf29	8
Yeats4	8
Pcna	8
Ywhab	8
Rsf1	8
Zbtb16	8
Smarcc2	8
Zbtb7c	8
Setdb1	8
Zcwpw1	8
Phc3	8
Zmym3	8
Gatad1	9
Hmgn2	9
Asf1b	9
Bub1	9
Hira	9
Mov10	9
Cdc6	9
Dpy30	9
Hjurp	9
Dtx3l	9
Hlcs	9
Chaf1b	9
Csnk2a1	9
Eid1	9
Hmg20a	9
Elp2	9
Hmgn1	9
0610010K14Rik	9
Cbx3	9
Elp6	9
Hr	9
Actl6b	9
Cdk1	9
Exosc1	9
Cdk17	9
Exosc6	9
A1cf	9
Atad2	9
Ing4	9
Ezh1	9
Ing5	9
Ino80	9
Chd5	9
Ino80b	9
Cbx5	9
Actr5	9
Chd8	9
Jade1	9
Cbx6	9
Actr6	9
Atr	9
Jarid2	9
Gfi1b	9
Jdp2	9
Gse1	9
Cul2	9
Cir1	9
Cdk3-ps	9
Apobec3	9
Actr8	9
Hdac2	9
Carm1	9
Atxn7l3	9
Kat2a	9
Cbx8	9
Baz2a	9
Arid1a	9
Anp32b	9
Dpf3	9
Arntl	9
Chaf1a	9
Cxxc1	9
Eid2b	9
Bcorl1	9
Elp5	9
Ddb1	9
Erbb4	9
Kdm4b	9
Asxl3	9
Bmi1	9
Ezh2	9
Kdm5d	9
Chd6	9
Ddb2	9
Foxp3	9
Keap1	9
Chrac1	9
Kmt2b	9
Gtf3c4	9
Brd2	9
Clns1a	9
Dnajc2	9
Hdac5	9
Dnd1	9
Aurkb	9
Brd3	9
Chd1	9
Brd4	9
Eny2	9
Aicda	9
Eya3	9
Dnmt1	9
Foxo1	9
Mbd5	9
Apobec1	9
Brd8	9
Hdac3	9
Mbip	9
Apex1	9
Mbtd1	9
Exosc2	9
Brd9	9
Anp32a	9
Meaf6	9
Hdac9	9
Cdyl2	9
Mgea5	9
Elp3	9
Brms1l	9
Hcfc2	9
Morf4l2	9
Suv39h1	9
Trim33	9
Smarcd3	9
Phf13	9
Ncoa1	9
Rmi1	9
Rps6ka5	9
Nfyb	9
Spen	9
Sf3b1	9
Srcap	9
Pak2	9
Srsf3	9
Ube2t	9
Ss18l2	9
Noc2l	9
Prkaa2	9
Sf3b3	9
Pcgf6	9
Sfmbt1	9
Parp3	9
Npas2	9
Mta3	9
Uhrf2	9
Tada3	9
Uimc1	9
Taf12	9
Usp11	9
Prmt9	9
Usp12	9
Mst1	9
Prmt2	9
Phf20l1	9
Usp17le	9
Taf9	9
Npm1	9
Tdg	9
Usp22	9
Mysm1	9
Npm2	9
Znhit1	9
Nsd1	9
Ppp4r2	9
Pcgf5	9
Set	9
Rnf2	9
Setd2	9
Usp49	9
Setd3	9
Mybbp1a	9
Tonsl	9
Vdr	9
Top2b	9
Vps72	9
Prkdc	9
Vrk1	9
Smyd1	9
Sirt1	9
Phf20	9
Sirt6	9
Srsf1	9
Wdr82	9
Myo1c	9
Wsb2	9
Suv39h2	9
Padi3	9
Nap1l4	9
Pelp1	9
Taf2	9
Parp2	9
Ncoa3	9
Phf19	9
Ppp2ca	9
Ywhae	9
Tdrkh	9
Prdm9	9
Paf1	9
Nsd3	9
Tlk2	9
Smarcb1	9
Nat10	9
Smarcc1	9
Parg	9
Parp1	9
Spop	9
Zfp516	9
Prmt6	9
Zfp532	9
Ppargc1a	9
Nsl1	9
Phf8	9
Zfp57	9
Scml4	9
Ogt	9
Tnp2	9
Prkaa1	9
Smyd3	9
Zfp711	9
Prmt7	9
Zgpat	9
Tdrd3	9
Padi1	9
Pkm	9
Zmym2	9
Sap25	9
Rps6ka4	9
Ss18l1	9
Padi2	9
Msl2	9
Msl3	9
Dpf1	10
Chek1	10
Brca2	10
Ino80c	10
Ep300	10
Ino80e	10
Kmt2c	10
Jade2	10
Kmt2d	10
Hdac11	10
Ddx50	10
Elp1	10
Asf1a	10
Bard1	10
Abraxas2	10
Kansl2	10
Dmap1	10
Exosc5	10
L3mbtl1	10
Foxp2	10
Aurkc	10
Baz2b	10
L3mbtl3	10
Kat7	10
L3mbtl4	10
Emsy	10
Dnajc1	10
Kdm2a	10
Lbr	10
Foxp4	10
Babam1	10
Hinfp	10
Eya1	10
Kdm4c	10
Brwd3	10
Kdm5a	10
Mapkapk3	10
Abraxas1	10
Mastl	10
Dppa3	10
Max	10
Brca1	10
Dpf2	10
Eid2	10
Mbd1	10
Fbl	10
Hmgn5	10
Ehmt1	10
Babam2	10
Exosc4	10
Mbd4	10
Hdac8	10
Chd1l	10
Hdgfl2	10
Hspa1a	10
Anp32e	10
Arid1b	10
Daxx	10
Chd4	10
Gadd45b	10
Cbx7	10
Exosc7	10
Dnmt3a	10
Cdyl	10
Ing1	10
Banp	10
Epc1	10
Hdac6	10
Dnmt3l	10
Kat8	10
Brms1	10
Atm	10
Cdk2	10
Kdm6b	10
Atrx	10
Exosc3	10
Aire	10
Bcor	10
Actb	10
Chd2	10
Morf4l1	10
Kdm5b	10
Eed	10
Aurka	10
Hcfc1	10
Setd1a	10
Phf21a	10
Pcgf1	10
Taf1	10
Pagr1a	10
Sfmbt2	10
Sp1	10
Uty	10
Trp53	10
Prdm12	10
Trrap	10
Prdm13	10
Ttk	10
Taf3	10
Pcgf3	10
Shprh	10
Ube2d1	10
Sin3a	10
Senp3	10
Wdr77	10
Ube2n	10
Prdm14	10
Rbx1	10
Prdm16	10
Rcc1	10
Sirt2	10
Stk4	10
Nek9	10
Suds3	10
Prpf31	10
Prkag2	10
Taf9b	10
Usp15	10
Ring1	10
Nap1l2	10
Suz12	10
Slf1	10
Pdp1	10
Smarca1	10
Prmt1	10
Smarca2	10
Rbbp4	10
Zbtb33	10
Trp53bp1	10
Smarca4	10
Tyw5	10
Tet1	10
Senp1	10
Psip1	10
Mphosph8	10
Piwil4	10
Ssrp1	10
Smarcal1	10
Rcor1	10
Nasp	10
Zzz3	10
Tfpt	10
Prdm1	10
Prdm8	10
Sp100	10
Padi4	10
Ube2b	10
Nfyc	10
Ubr2	10
Tlk1	10
Ncor1	10
Sap18	10
Trim16	10
Rag2	10
Phf14	10
Smarce1	10
Mtf2	10
Sap30	10
Uhrf1	10
Rai1	10
Sp140	10
Zranb3	10
negative control	311
