# Supplementary material for: A primordial germ cell-like-cell platform enables CRISPRi screen for epigenetic fertility modifiers
Source: EMBO Rep. 2025 Nov 13;26(23):6044–78. doi: 10.1038/s44319-025-00633-z (PMC12678824; doi:10.1038/s44319-025-00633-z)
Supplement: Supplementary file 6 — Dataset EV4 [file 44319_2025_633_MOESM6_ESM.xlsx]

## Sheet: Sheet1
Dataset EV4 - Under-and overrepresented genes from CRISPRi screen.
Under-represented			Over-represented
Gene	Rank		Gene	Rank
Ncor2	1		Mecp2	1
Hif1an	2		Ywhab	2
Jak2	3		Foxp1	3
Arid2	4		Mbd3	4
Wdr82	5		Ncoa6	5
Tle1	6		Zfp687	6
Pole3	7		Ctr9	7
Kdm5d	8		Tada1	8
Tfpt	9		Setd5	9
Prkcd	10		Sf3b3	10
Rai1	11		Ikzf3	11
Ss18l1	12		Usp15	12
Kansl3	13		Mbd6	13
Bmi1	14		Cecr2	14
Ddb2	15		Cir1	15
Brd9	16		Cbx4	16
Ash2l	17		Ube2h	17
Smarcd2	18		Srsf3	18
Pelp1	19		Asxl2	19
Chd1	20		Senp1	20
Prdm12	21		Cdc6	21
Cbx7	22		Chuk	22
Prmt8	23		Dapk3	23
Kdm5b	24		Zmynd8	24
Elp1	25		Ube2d1	25
Kdm4b	26		Rnf20	26
Tfdp1	27		Kmt5b	27
Sirt1	28		Nbn	28
Bahd1	29		Tet3	29
Arid4a	30		Kansl1	30
Zgpat	31		Chek1	31
Cit	32		A1cf	32
Exosc5	33		Ppm1g	33
Ube2a	34		Snai2	34
Npas2	35		Zhx1	35
Fbrs	36		0610010K14Rik	36
Scmh1	37		Nat10	37
Sirt7	38		Usp36	38
Ube2b	39		Zfp541	39
Exosc2	40		Hat1	40
Arid4b	41		Gadd45g	41
Ing5	42		Bap1	42
Ubr2	43		Smarca5	43
Sp1	44		Tnp2	44
Ppp2ca	45		Tet2	45
Taf7	46		Taf3	46
Rad51	47		Setdb1	47
Ctcf	48		Prkag3	48
Mst1	49		Morf4l1	49
Aebp2	50		Leo1	50
Ehmt1	51		Hdac4	51
Ncoa3	52		Dnmt1	52
Rcc1	53		Rad54l	53
			Sirt2	54
			Kmt2c	55
			Tbl1xr1	56
			Chd7	57
			Kdm8	58
			Sirt6	59
			Ep300	60
			Pcgf6	61
