# Supplementary material for: A primordial germ cell-like-cell platform enables CRISPRi screen for epigenetic fertility modifiers
Source: EMBO Rep. 2025 Nov 13;26(23):6044–78. doi: 10.1038/s44319-025-00633-z (PMC12678824; doi:10.1038/s44319-025-00633-z)
Supplement: Supplementary file 7 — Source data Fig. 1 [file 44319_2025_633_MOESM7_ESM.zip]

Archive with 5 entries (4 files):
- Fig 1/
- Fig 1/Fig 1A.zip
- Fig 1/Fig 1F.zip
- Fig 1/Fig 1G.zip
- Fig 1/Fig 1D.zip
