# Supplementary material for: A primordial germ cell-like-cell platform enables CRISPRi screen for epigenetic fertility modifiers
Source: EMBO Rep. 2025 Nov 13;26(23):6044–78. doi: 10.1038/s44319-025-00633-z (PMC12678824; doi:10.1038/s44319-025-00633-z)
Supplement: Supplementary file 11 — Source data Fig. 6 [file 44319_2025_633_MOESM11_ESM.zip]

Archive with 4 entries (3 files):
- Fig 6/
- Fig 6/Fig 6D.zip
- Fig 6/Fig 6E.zip
- Fig 6/Fig 6C.zip
